# Supplementary material for: High-resolution multimodal profiling of human epileptic brain activity via explanted depth electrodes
Source: JCI Insight. 2025 Jan 9;10(1):e184518. doi: 10.1172/jci.insight.184518 (PMC11721296; doi:10.1172/jci.insight.184518)
Supplement: Supplemental tables 1-34 [file jciinsight-10-184518-s116.xlsx]

## Sheet: Table S2
Table S2: Nanodrop quantifications for DNA isolated from SEEG electrodes
Sample name	Electrodes	Annotation	DNA concentration (ng/uL)	A260/A280	A260/A230	Total Concentration in 15ul
FCD	B2B	NIZ	3.282	1.772	-0.63	49.23
	B2T	NIZ	2.981	1.563	-0.682	44.715
	C2	PZ	1.126	1.25	0.02	16.89
	X2	SOZ	1.125	2.319	-0.676	16.875
	I2B	NIZ	2.048	1.685	-0.374	30.72
	I2T	NIZ	3.272	1.838	0.203	49.08
	J2	PZ	0.818	1.266	-0.161	12.27
TLE	A1	PZ	13.487	1.803	0.148	202.305
	B1 (1-4)	SOZ	2.824	2.396	0.073	42.36
	B1 (9-11)	PZ	2.604	1.828	-0.565	39.06
	C1	PZ	1.73	1.808	-0.302	25.95
	D1B	NIZ	1.307	1.909	-0.224	19.605
	D1T	NIZ	3.425	1.576	-1.193	51.375
	F1B	NIZ	1.462	1.872	-0.294	21.93
	F1T	NIZ	0.758	1.708	-0.433	11.37
	G1	SOZ	6.481	1.593	0.706	97.215
RE	A2	SOZ	3.71	2.035	0.891	55.65
	B2B	SOZ	2.057	1.873	-0.401	30.855
	B2T	NIZ	0.764	1.881	-0.172	11.46
	F2	PZ	3.428	1.831	0.099	51.42
	G2B	NIZ	5.238	1.952	0.161	78.57
	G2T	NIZ	3.861	2.07	-0.916	57.915
	J2B	NIZ	4.597	2.016	0.331	68.955
	J2T	PZ	1.552	2.065	-0.314	23.28

## Sheet: Table S3
Table S3: Nanodrop quantifications for RNA isolated from SEEG electrodes
Sample name	Electrodes	Annotation	Nucleic Acid(ng/uL)	A260/A280	A260/A230	Total Concentration in 14ul
FCD	B2B	NIZ	0.683	2.64	0.302	9.562
	B2T	NIZ	0.539	-18.42	-1.905	7.546
	C2	PZ	0.316	-29.254	0.181	4.424
	X2	SOZ	0.401	1.229	0.1	5.614
	I2B	NIZ	1.523	3.676	0.117	21.322
	I2T	NIZ	0.369	-2.617	-0.345	5.166
	J2	PZ	1.459	3.978	2.724	20.426
RE	A1	PZ	3.38	2.113	22.759	47.32
	B1 (1-4)	SOZ	2.167	2.881	-61.239	30.338
	B1 (9-11)	PZ	2.469	2.927	-5.395	34.566
	C1	PZ	2.63	2.873	6.632	36.82
	D1B	NIZ	3.105	1.901	0.773	43.47
	D1T	NIZ	2.33	2.463	-16.757	32.62
	F1B	NIZ	2.077	1.541	0.843	29.078
	F1T	NIZ	0.579	4.235	4.085	8.106
	G1	SOZ	4.881	1.662	0.527	68.334
TLE	A2	SOZ	2.379	3.192	0.977	33.306
	B2B	SOZ	1.387	2.263	0.172	19.418
	B2T	NIZ	1.726	2.836	0.727	24.164
	F2	PZ	1.571	1.981	0.39	21.994
	G2B	NIZ	4.261	2.493	0.81	59.654
	G2T	NIZ	3.605	2.559	0.458	50.47
	J2B	NIZ	2.736	2.435	-6.931	38.304
	J2T	PZ	1.507	4.537	0.341	21.098

## Sheet: Table S4
Table S4: DNA QC before library preparation
	Sample List				Nanodrop			Fragment Analyser			Qubit
No	Sample name	Electrodes	Annotation	GCTU ID	Sample Conc. [ng/μl]	A260/280	A260/230	Total Conc. [ng/ul]	GQN	Threshold Applied [bp]	sample conc [ng/ul]
1	FCD	B2B	NIZ	PN_0524A_001	3.282	1.772	-0.63	1.7752	3.8	10000
2		B2T	NIZ	PN_0524A_002	2.981	1.563	-0.682	2.4844	3.4	10000
3		C2	PZ	PN_0524A_003	1.126	1.25	0.02	0.3574	3.5	10000
4		X2	SOZ	PN_0524A_004	1.125	2.319	-0.676	0.411	2.6	10000
5		I2B	NIZ	PN_0524A_005	2.048	1.685	-0.374	2.581	6.6	10000
6		I2T	NIZ	PN_0524A_006	3.272	1.838	0.203	1.546	5.4	10000
7		J2	PZ	PN_0524A_007	0.818	1.266	-0.161	0.6526	5.5	10000
8	RE	A1	PZ	PN_0524A_008	13.487	1.803	0.148	1.0702	3.3	10000
9		B1 (1-4)	SOZ	PN_0524A_009	2.824	2.396	0.073	2.6746	5.5	10000
10		B1 (9-11)	PZ	PN_0524A_010	2.604	1.828	-0.565	1.7586	5.1	10000
11		C1	PZ	PN_0524A_011	1.73	1.808	-0.302	1.353	6.2	10000
12		D1B	NIZ	PN_0524A_012	1.307	1.909	-0.224	0.9044	5.9	10000
13		D1T	NIZ	PN_0524A_013	3.425	1.576	-1.193	1.7588	6.6	10000
14		F1B	NIZ	PN_0524A_014	1.462	1.872	-0.294	0.0212	4.2	10000	TOO LOW
15		F1T	NIZ	PN_0524A_015	0.758	1.708	-0.433	0.0352	2.6	10000	TOO LOW
16		G1	SOZ	PN_0524A_016	6.481	1.593	0.706	0.018	1.5	10000	0.1
17	TLE	A2	SOZ	PN_0524A_017	3.71	2.035	0.891	4.3752	7	10000
18		B2B	SOZ	PN_0524A_018	2.057	1.873	-0.401	2.1886	6.5	10000
19		B2T	NIZ	PN_0524A_019	0.764	1.881	-0.172	0.0528	3.1	10000	0.39
20		F2	PZ	PN_0524A_020	3.428	1.831	0.099	0.0792	2.7	10000	0.11
21		G2B	NIZ	PN_0524A_021	5.238	1.952	0.161	3.376	7.1	10000
22		G2T	NIZ	PN_0524A_022	3.861	2.07	-0.916	0.8856	6.3	10000
23		J2B	NIZ	PN_0524A_023	4.597	2.016	0.331	0.5076	6.2	10000
24		J2T	PZ	PN_0524A_024	1.552	2.065	-0.314	0.0686	2.6	10000	TOO LOW

## Sheet: Table S5
Table S5: RNA QC before library preparation
Sample ID	Annotation	Nanodrop Conc (ng/uL)	A260/280	A260/230	Total Conc	RIN	DV200
FCD_B2B	NIZ	0.683	2.64	0.302	9.562	2.4
FCD_B2T	NIZ	0.539	-18.42	-1.905	7.546	1.2
FCD_C2	PZ	0.316	-29.254	0.181	4.424	NA
FCD_X2	SOZ	0.401	1.229	0.1	5.614	1.1	0.76
FCD_I2B	NIZ	1.523	3.676	0.117	21.322	5.9
FCD_I2T	NIZ	0.369	-2.617	-0.345	5.166	3.3	0.86
FCD_J2	PZ	1.459	3.978	2.724	20.426	4.9
TLE_A1	PZ	3.38	2.113	22.759	47.32	6.6
TLE_B1(1-4)	SOZ	2.167	2.881	-61.239	30.338	7.2	0.95
TLE_B1(9-11)	PZ	2.469	2.927	-5.295	34.566	7.6	0.95
TLE_C1	PZ	2.63	2.873	6.632	36.82	6.5	0.89
TLE_D1B	NIZ	3.105	1.901	0.773	43.47	7.3	0.95
TLE_D1T	NIZ	2.33	2.463	-16.757	32.62	6.7	0.93
TLE_F1B	NIZ	2.077	1.541	0.843	29.078	6.1
TLE_F1T	NIZ	0.579	4.235	4.085	8.106	NA
TLE_G1	SOZ	4.881	1.662	0.527	68.334	5.2
RE_A2	SOZ	2.379	3.192	0.977	33.306	8.4
RE_B2B	SOZ	1.387	2.263	0.172	19.418	2.6
RE_B2T	NIZ	1.726	2.836	0.727	24.164	2.4
RE_F2	PZ	1.571	1.981	0.39	21.994	2.5
RE_G2B	NIZ	4.261	2.493	0.81	59.654	7.9	0.96
RE_G2T	NIZ	3.605	2.559	0.458	50.47	7.3	0.96
RE_J2B	NIZ	2.736	2.435	-6.931	38.304	8	0.95
RE_J2T	PZ	1.507	4.537	0.341	21.098	7.7	0.94

## Sheet: Table S6
Table S6: RNA QC after library preparation
Sample ID	Annotation	concentration (ng/uL)	avg bp size	Notes
FCD_B2B	NIZ	3.54	863	*highly degraded
FCD_B2T	NIZ	1.89	854	*highly degraded
FCD_C2	PZ	too low out of range	1985	*potentially small mitochondrial peak
FCD_X2	SOZ	0.116	2166	*potentially small mitochondrial peak
FCD_I2B	NIZ	16.7	1710
FCD_I2T	NIZ	0.486	1683	*potentially small mitochondrial peak
FCD_J2	PZ	21.2	2137
TLE_A1	PZ	31	2429
TLE_B1(1-4)	SOZ	26.6	2391
TLE_B1(9-11)	PZ	20	2522
TLE_C1	PZ	26	2556
TLE_D1B	NIZ	9.5	2308
TLE_D1T	NIZ	14	2334
TLE_F1B	NIZ	8.82	2287
TLE_F1T	NIZ	0.202	1989	*mitochondrial peak
TLE_G1	SOZ	16.3	1731
RE_A2	SOZ	19.3	2388
RE_B2B	SOZ	too low out of range	-
RE_B2T	NIZ	10.3	2048
RE_F2	PZ	6.34	1773
RE_G2B	NIZ	31.2	2472
RE_G2T	NIZ	20.4	2466
RE_J2B	NIZ	22.2	2313
RE_J2T	PZ	18.8	2275

## Sheet: Table S7
Table S7. Up regulated genes in FCD PZ vs NIZ comparison.
	baseMean	log2FoldChange	lfcSE	stat	pvalue	padj
MTRF1L	20985.9	9.05042	2.60319	3.47666	0.000507699	0.245422
MTRF1LP1	20985.9	9.05042	2.60319	3.47666	0.000507699	0.245422
MTRF1LP2	20985.9	9.05042	2.60319	3.47666	0.000507699	0.245422
MTRFR	20985.9	9.05042	2.60319	3.47666	0.000507699	0.245422
RPL5P1	70.0064	8.50627	2.83772	2.99757	0.0027214	0.968199
CAPN1-AS1	233.381	6.98105	2.68504	2.59998	0.00932295	0.998647
RPS15AP1	61.9526	6.47528	2.64434	2.44873	0.0143361	0.998647
VDAC1P1	27.4838	6.55964	2.82952	2.31829	0.0204338	0.998647

## Sheet: Table S8
Table S8. Down regulated genes in FCD PZ vs NIZ comparison.
	baseMean	log2FoldChange	lfcSE	stat	pvalue	padj
MTND1P5	4864.41	-16.1936	3.43922	-4.70853	2.5e-06	0.00603063
MTO1	79.3434	-10.248	3.4292	-2.98844	0.00280405	0.968199
CDC37L1-DT	18.4976	-8.12399	3.62187	-2.24304	0.0248943	0.998647
ENSG00000264063	155.235	-6.77065	2.87205	-2.35743	0.0184019	0.998647
ENSG00000277437	914.321	-7.24681	2.8124	-2.57673	0.00997395	0.998647
ENSG00000280800	955.679	-5.99932	2.76606	-2.16891	0.0300899	0.998647
ENSG00000281383	21376.2	-5.68682	2.72039	-2.09044	0.036578	0.998647
ENSG00000288444	1314.55	-5.54387	2.73094	-2.03002	0.0423543	0.998647
FAM8A6P	13.0977	-7.62016	3.87858	-1.96468	0.0494514	0.998647
GAL	268.229	-6.3945	2.80446	-2.28012	0.0226008	0.998647
IL10	36.0226	-6.6484	3.11864	-2.13183	0.0330208	0.998647
JUN-DT	22.1411	-5.94818	2.8404	-2.09413	0.0362484	0.998647
Metazoa_SRP	10.639	-7.30323	3.62132	-2.01673	0.0437234	0.998647
MIR3648-1	1553.31	-6.73959	2.76563	-2.43691	0.0148134	0.998647
MIR3648-2	701.778	-7.25194	2.81025	-2.58053	0.00986478	0.998647
MIR6848	15.7173	-7.88938	3.87689	-2.03498	0.041853	0.998647
MPHOSPH9	20.9563	-8.31221	3.87926	-2.14273	0.0321345	0.998647
MTND6P4	75.9667	-10.187	3.9329	-2.59021	0.00959177	0.998647
MTOR	79.5198	-7.80449	2.99176	-2.60867	0.00908961	0.998647
MTPAP	79.6961	-6.80449	2.80983	-2.42167	0.0154493	0.998647
MTR	79.5198	-7.80449	2.99176	-2.60867	0.00908961	0.998647
MTRES1	79.6961	-6.80449	2.80983	-2.42167	0.0154493	0.998647
MTREX	80.0489	-5.8045	2.71456	-2.13829	0.0324935	0.998647
MTRF1	79.6961	-6.80449	2.80983	-2.42167	0.0154493	0.998647
MTRR	79.6961	-6.80449	2.80983	-2.42167	0.0154493	0.998647
MTSS1	79.8725	-6.21953	2.74665	-2.26441	0.023549	0.998647
MYL12A	22.2661	-8.40105	3.88054	-2.16492	0.0303939	0.998647
NARF-AS2	34.0541	-9.02165	3.89369	-2.31699	0.020504	0.998647
PFN1P1	281.898	-5.37949	2.5622	-2.09956	0.0357678	0.998647
PTOV1-AS2	22.2661	-8.40105	3.88054	-2.16492	0.0303939	0.998647
RN7SL5P	997.288	-5.59152	2.75918	-2.02651	0.0427122	0.998647
RPL4	14.4075	-7.76104	3.87734	-2.00164	0.0453234	0.998647
RPS21-DT	51.2575	-7.16768	3.47417	-2.06313	0.0391	0.998647
RPS21P4	51.4183	-7.17041	3.23776	-2.21462	0.0267861	0.998647
SNX30	41.1009	-6.84226	3.16309	-2.16316	0.0305293	0.998647
SNX33	41.1009	-6.84226	3.16309	-2.16316	0.0305293	0.998647

## Sheet: Table S9
Table S9. Enriched GO terms in up regulated genes in FCD PZ vs NIZ comparison
	Term	Overlap	P.value	Adjusted.P.value	Old.P.value	Old.Adjusted.P.value	Odds.Ratio	Combined.Score	Genes
1	Translational Termination (GO:0006415)	2024-01-08	0.00319603	0.0127841	0	0	407.857	2343.48	MTRF1L
2	Rescue Of Stalled Ribosome (GO:0072344)	2024-01-23	0.00916455	0.0183291	0	0	129.675	608.49	MTRFR
3	Translational Elongation (GO:0006414)	1942-01-01	0.0166798	0.0222397	0	0	69.5157	284.566	MTRFR
4	Mitochondrial Translation (GO:0032543)	1998-01-01	0.0385407	0.0385407	0	0	29.3004	95.4034	MTRF1L

## Sheet: Table S10
Table S10. Enriched GO terms in down regulated genes in FCD PZ vs NIZ comparison.
	Term	Overlap	P.value	Adjusted.P.value	Old.P.value	Old.Adjusted.P.value	Odds.Ratio	Combined.Score	Genes
1	Sulfur Amino Acid Biosynthetic Process (GO:0000097)	2024-02-07	6.57764e-05	0.00784932	0	0	234.812	2261.06	MTRR;MTR
2	Methionine Metabolic Process (GO:0006555)	2024-02-07	6.57764e-05	0.00784932	0	0	234.812	2261.06	MTRR;MTR
3	Aspartate Family Amino Acid Biosynthetic Process (GO:0009067)	2024-02-07	6.57764e-05	0.00784932	0	0	234.812	2261.06	MTRR;MTR
4	Homocysteine Metabolic Process (GO:0050667)	2024-02-09	0.000112505	0.0100692	0	0	167.706	1524.87	MTRR;MTR
5	Folic Acid-Containing Compound Metabolic Process (GO:0006760)	2024-02-15	0.000325919	0.0233358	0	0	90.276	724.814	MTRR;MTR
6	Sulfur Amino Acid Metabolic Process (GO:0000096)	2024-02-17	0.000421188	0.0251309	0	0	78.2314	608.048	MTRR;MTR
7	Regulation Of Membrane Protein Ectodomain Proteolysis (GO:0051043)	2024-02-21	0.000647427	0.0331113	0	0	61.7492	453.394	IL10;SNX33
8	Alpha-Amino Acid Metabolic Process (GO:1901605)	2024-02-29	0.00124042	0.0555088	0	0	43.4357	290.685	MTRR;MTR
9	Negative Regulation Of Protein Localization (GO:1903828)	1940-02-01	0.00235364	0.0842602	0	0	30.8452	186.669	SNX33;MTOR
10	Water-Soluble Vitamin Metabolic Process (GO:0006767)	1940-02-01	0.00235364	0.0842602	0	0	30.8452	186.669	MTRR;MTR
11	Negative Regulation Of Autophagy (GO:0010507)	1961-02-01	0.00539271	0.106557	0	0	19.8455	103.647	IL10;MTOR
12	Negative Regulation Of Cellular Catabolic Process (GO:0031330)	1967-02-01	0.00647156	0.106557	0	0	18.0081	90.7671	IL10;MTOR
13	Protein Import (GO:0017038)	2024-01-05	0.00896846	0.106557	0	0	142.571	672.088	SNX33
14	Regulation Of Immunoglobulin Mediated Immune Response (GO:0002889)	2024-01-05	0.00896846	0.106557	0	0	142.571	672.088	IL10
15	Nephron Tubule Development (GO:0072080)	2024-01-05	0.00896846	0.106557	0	0	142.571	672.088	MTSS1
16	Regulation Of Pentose-Phosphate Shunt (GO:0043456)	2024-01-05	0.00896846	0.106557	0	0	142.571	672.088	MTOR
17	Macromolecule Catabolic Process (GO:0009057)	1985-02-01	0.0102398	0.106557	0	0	14.09	64.5529	MTREX;MTOR
18	Epithelial Cell Differentiation Involved In Kidney Development (GO:0035850)	2024-01-06	0.0107527	0.106557	0	0	114.051	516.949	MTSS1
19	Macropinocytosis (GO:0044351)	2024-01-06	0.0107527	0.106557	0	0	114.051	516.949	SNX33
20	Sulfur Amino Acid Catabolic Process (GO:0000098)	2024-01-06	0.0107527	0.106557	0	0	114.051	516.949	MTRR
21	Positive Regulation Of Lymphocyte Apoptotic Process (GO:0070230)	2024-01-06	0.0107527	0.106557	0	0	114.051	516.949	IL10
22	Regulation Of Translational Termination (GO:0006449)	2024-01-06	0.0107527	0.106557	0	0	114.051	516.949	MTRF1
23	Cleavage Furrow Formation (GO:0036089)	2024-01-06	0.0107527	0.106557	0	0	114.051	516.949	SNX33
24	Adherens Junction Maintenance (GO:0034334)	2024-01-06	0.0107527	0.106557	0	0	114.051	516.949	MTSS1
25	Regulation Of Chemokine (C-C Motif) Ligand 5 Production (GO:0071649)	2024-01-07	0.0125339	0.106557	0	0	95.0381	416.202	IL10
26	Regulation Of Response To Wounding (GO:1903034)	2024-01-07	0.0125339	0.106557	0	0	95.0381	416.202	IL10
27	Cellular Response To Nitric Oxide (GO:0071732)	2024-01-07	0.0125339	0.106557	0	0	95.0381	416.202	MTR
28	Cellular Response To Reactive Nitrogen Species (GO:1902170)	2024-01-07	0.0125339	0.106557	0	0	95.0381	416.202	MTR
29	Regulation Of Wound Healing, Spreading Of Epidermal Cells (GO:1903689)	2024-01-07	0.0125339	0.106557	0	0	95.0381	416.202	MTOR
30	Cobalamin Metabolic Process (GO:0009235)	2024-01-07	0.0125339	0.106557	0	0	95.0381	416.202	MTR
31	Cytoplasmic Sequestering Of NF-kappaB (GO:0007253)	2024-01-07	0.0125339	0.106557	0	0	95.0381	416.202	IL10
32	Regulation Of Myeloid Leukocyte Differentiation (GO:0002761)	2024-01-07	0.0125339	0.106557	0	0	95.0381	416.202	MTOR
33	Translational Termination (GO:0006415)	2024-01-08	0.014312	0.106557	0	0	81.4571	345.921	MTRF1
34	Negative Regulation Of Oxidative Stress-Induced Neuron Death (GO:1903204)	2024-01-08	0.014312	0.106557	0	0	81.4571	345.921	IL10
35	Negative Regulation Of Production Of Molecular Mediator Of Immune Response (GO:0002701)	2024-01-08	0.014312	0.106557	0	0	81.4571	345.921	IL10
36	Regulation Of Interleukin-18 Production (GO:0032661)	2024-01-08	0.014312	0.106557	0	0	81.4571	345.921	IL10
37	Regulation Of Mitochondrial Gene Expression (GO:0062125)	2024-01-08	0.014312	0.106557	0	0	81.4571	345.921	MTRES1
38	Anoikis (GO:0043276)	2024-01-08	0.014312	0.106557	0	0	81.4571	345.921	MTOR
39	Regulation Of Cell Killing (GO:0031341)	2024-01-08	0.014312	0.106557	0	0	81.4571	345.921	IL10
40	Regulation Of Complement-Dependent Cytotoxicity (GO:1903659)	2024-01-09	0.0160869	0.106557	0	0	71.2714	294.333	IL10
41	Negative Regulation Of Heterotypic Cell-Cell Adhesion (GO:0034115)	2024-01-09	0.0160869	0.106557	0	0	71.2714	294.333	IL10
42	Positive Regulation Of Keratinocyte Migration (GO:0051549)	2024-01-09	0.0160869	0.106557	0	0	71.2714	294.333	MTOR
43	Tetrapyrrole Metabolic Process (GO:0033013)	2024-01-09	0.0160869	0.106557	0	0	71.2714	294.333	MTR
44	Piecemeal Microautophagy Of The Nucleus (GO:0034727)	2024-01-09	0.0160869	0.106557	0	0	71.2714	294.333	SNX33
45	Pinocytosis (GO:0006907)	2024-01-09	0.0160869	0.106557	0	0	71.2714	294.333	SNX33
46	Negative Regulation Of Protein Localization To Cell Surface (GO:2000009)	2024-01-09	0.0160869	0.106557	0	0	71.2714	294.333	SNX33
47	Negative Regulation Of Receptor Binding (GO:1900121)	2024-01-09	0.0160869	0.106557	0	0	71.2714	294.333	IL10
48	Neuron Projection Regeneration (GO:0031102)	2024-01-09	0.0160869	0.106557	0	0	71.2714	294.333	MTR
49	Positive Regulation Of Transcription Of Nucleolar Large rRNA By RNA Polymerase I (GO:1901838)	2024-01-09	0.0160869	0.106557	0	0	71.2714	294.333	MTOR
50	Axon Regeneration (GO:0031103)	2024-01-09	0.0160869	0.106557	0	0	71.2714	294.333	MTR
51	Regulation Of Cell-Cell Adhesion Involved In Gastrulation (GO:0070587)	2024-01-09	0.0160869	0.106557	0	0	71.2714	294.333	IL10
52	Epithelial Cell Apoptotic Process (GO:1904019)	2024-01-10	0.0178587	0.106557	0	0	63.3492	254.997	IL10
53	Negative Regulation Of Hydrogen Peroxide-Induced Cell Death (GO:1903206)	2024-01-10	0.0178587	0.106557	0	0	63.3492	254.997	IL10
54	Cellular Response To Leucine (GO:0071233)	2024-01-10	0.0178587	0.106557	0	0	63.3492	254.997	MTOR
55	Positive Regulation Of B Cell Differentiation (GO:0045579)	2024-01-10	0.0178587	0.106557	0	0	63.3492	254.997	IL10
56	TORC1 Signaling (GO:0038202)	2024-01-10	0.0178587	0.106557	0	0	63.3492	254.997	MTOR
57	Regulation Of B Cell Apoptotic Process (GO:0002902)	2024-01-10	0.0178587	0.106557	0	0	63.3492	254.997	IL10
58	Response To Corticosteroid (GO:0031960)	2024-01-10	0.0178587	0.106557	0	0	63.3492	254.997	IL10
59	Negative Regulation Of B Cell Proliferation (GO:0030889)	2024-01-10	0.0178587	0.106557	0	0	63.3492	254.997	IL10
60	Response To Leucine (GO:0043201)	2024-01-10	0.0178587	0.106557	0	0	63.3492	254.997	MTOR
61	Lysosomal Microautophagy (GO:0016237)	2024-01-11	0.0196275	0.107117	0	0	57.0114	224.102	SNX33
62	Tetrahydrofolate Metabolic Process (GO:0046653)	2024-01-11	0.0196275	0.107117	0	0	57.0114	224.102	MTR
63	Cellular Response To Fluid Shear Stress (GO:0071498)	2024-01-11	0.0196275	0.107117	0	0	57.0114	224.102	MTSS1
64	Regulation Of Keratinocyte Migration (GO:0051547)	2024-01-11	0.0196275	0.107117	0	0	57.0114	224.102	MTOR
65	Response To Nitric Oxide (GO:0071731)	2024-01-11	0.0196275	0.107117	0	0	57.0114	224.102	MTR
66	Cell-Cell Junction Maintenance (GO:0045217)	2024-01-12	0.0213931	0.107117	0	0	51.826	199.255	MTSS1
67	Folic Acid Metabolic Process (GO:0046655)	2024-01-12	0.0213931	0.107117	0	0	51.826	199.255	MTRR
68	Cellular Response To Leucine Starvation (GO:1990253)	2024-01-12	0.0213931	0.107117	0	0	51.826	199.255	MTOR
69	Positive Regulation Of Protein Localization To Cell Surface (GO:2000010)	2024-01-12	0.0213931	0.107117	0	0	51.826	199.255	SNX33
70	Negative Regulation Of Interleukin-12 Production (GO:0032695)	2024-01-13	0.0231556	0.107117	0	0	47.5048	178.88	IL10
71	Regulation Of Response To Stress (GO:0080134)	2024-01-13	0.0231556	0.107117	0	0	47.5048	178.88	IL10
72	Negative Regulation Of Lyase Activity (GO:0051350)	2024-01-13	0.0231556	0.107117	0	0	47.5048	178.88	MTRR
73	Plasma Membrane Tubulation (GO:0097320)	2024-01-13	0.0231556	0.107117	0	0	47.5048	178.88	SNX33
74	Regulation Of Transcription Of Nucleolar Large rRNA By RNA Polymerase I (GO:1901836)	2024-01-13	0.0231556	0.107117	0	0	47.5048	178.88	MTOR
75	Positive Regulation Of Potassium Ion Transmembrane Transporter Activity (GO:1901018)	2024-01-13	0.0231556	0.107117	0	0	47.5048	178.88	GAL
76	Cytoplasmic Sequestering Of Transcription Factor (GO:0042994)	2024-01-13	0.0231556	0.107117	0	0	47.5048	178.88	IL10
77	Positive Regulation Of Heterotypic Cell-Cell Adhesion (GO:0034116)	2024-01-14	0.0249151	0.107117	0	0	43.8484	161.9	IL10
78	Positive Regulation Of Membrane Protein Ectodomain Proteolysis (GO:0051044)	2024-01-14	0.0249151	0.107117	0	0	43.8484	161.9	SNX33
79	Histone mRNA Catabolic Process (GO:0071044)	2024-01-14	0.0249151	0.107117	0	0	43.8484	161.9	MTPAP
80	Regulation Of MHC Class II Biosynthetic Process (GO:0045346)	2024-01-14	0.0249151	0.107117	0	0	43.8484	161.9	IL10
81	Negative Regulation Of Cilium Assembly (GO:1902018)	2024-01-14	0.0249151	0.107117	0	0	43.8484	161.9	MPHOSPH9
82	Regulation Of Cellular Response To Heat (GO:1900034)	2024-01-15	0.0266715	0.107117	0	0	40.7143	147.555	MTOR
83	DNA Alkylation (GO:0006305)	2024-01-15	0.0266715	0.107117	0	0	40.7143	147.555	MTRR
84	tRNA Wobble Base Modification (GO:0002097)	2024-01-15	0.0266715	0.107117	0	0	40.7143	147.555	MTO1
85	tRNA Wobble Uridine Modification (GO:0002098)	2024-01-15	0.0266715	0.107117	0	0	40.7143	147.555	MTO1
86	Regulation Of Isotype Switching (GO:0045191)	2024-01-15	0.0266715	0.107117	0	0	40.7143	147.555	IL10
87	Positive Regulation Of Transcription By RNA Polymerase III (GO:0045945)	2024-01-15	0.0266715	0.107117	0	0	40.7143	147.555	MTOR
88	Positive Regulation Of Cellular Catabolic Process (GO:0031331)	2/146	0.0283556	0.107117	0	0	8.09641	28.8469	SNX33;MTOR
89	Maturation Of 5.8S rRNA (GO:0000460)	2024-01-16	0.0284248	0.107117	0	0	37.9981	135.292	MTREX
90	Protein Kinase A Signaling (GO:0010737)	2024-01-16	0.0284248	0.107117	0	0	37.9981	135.292	GAL
91	Regulation Of Interleukin-1 Production (GO:0032652)	2024-01-16	0.0284248	0.107117	0	0	37.9981	135.292	IL10
92	Positive Regulation Of Autophagosome Assembly (GO:2000786)	2024-01-16	0.0284248	0.107117	0	0	37.9981	135.292	SNX33
93	Reticulophagy (GO:0061709)	2024-01-16	0.0284248	0.107117	0	0	37.9981	135.292	SNX33
94	Negative Regulation Of Chemokine Production (GO:0032682)	2024-01-16	0.0284248	0.107117	0	0	37.9981	135.292	IL10
95	Negative Regulation Of Cytokine Production Involved In Immune Response (GO:0002719)	2024-01-16	0.0284248	0.107117	0	0	37.9981	135.292	IL10
96	Negative Regulation Of Interleukin-8 Production (GO:0032717)	2024-01-17	0.030175	0.111368	0	0	35.6214	124.701	IL10
97	Negative Regulation Of Vascular Associated Smooth Muscle Cell Proliferation (GO:1904706)	2024-01-17	0.030175	0.111368	0	0	35.6214	124.701	IL10
98	Positive Regulation Of Glycolytic Process (GO:0045821)	2024-01-18	0.0319222	0.112041	0	0	33.5244	115.473	MTOR
99	Cellular Response To Inorganic Substance (GO:0071241)	2024-01-18	0.0319222	0.112041	0	0	33.5244	115.473	MTR
100	Positive Regulation Of Phosphoprotein Phosphatase Activity (GO:0032516)	2024-01-18	0.0319222	0.112041	0	0	33.5244	115.473	MTOR
101	Response To Axon Injury (GO:0048678)	2024-01-18	0.0319222	0.112041	0	0	33.5244	115.473	MTR
102	Autophagy Of Nucleus (GO:0044804)	2024-01-18	0.0319222	0.112041	0	0	33.5244	115.473	SNX33
103	Regulation Of Protein-Containing Complex Disassembly (GO:0043244)	2024-01-19	0.0336663	0.114786	0	0	31.6603	107.368	MTRF1
104	Insulin Secretion (GO:0030073)	2024-01-19	0.0336663	0.114786	0	0	31.6603	107.368	GAL
105	Regulation Of Behavior (GO:0050795)	2024-01-19	0.0336663	0.114786	0	0	31.6603	107.368	MTOR
106	DNA Methylation (GO:0006306)	2024-01-20	0.0354073	0.117369	0	0	29.9925	100.2	MTRR
107	Negative Regulation Of B Cell Activation (GO:0050869)	2024-01-20	0.0354073	0.117369	0	0	29.9925	100.2	IL10
108	Positive Regulation Of Vascular Associated Smooth Muscle Cell Proliferation (GO:1904707)	2024-01-20	0.0354073	0.117369	0	0	29.9925	100.2	IL10
109	Cellular Response To Oxygen-Containing Compound (GO:1901701)	3/406	0.0361702	0.118732	0	0	4.41259	14.6477	IL10;MTR;MTOR
110	Positive Regulation Of Translational Initiation (GO:0045948)	2024-01-21	0.0371453	0.118732	0	0	28.4914	93.8199	MTOR
111	Positive Regulation Of Vacuole Organization (GO:0044090)	2024-01-21	0.0371453	0.118732	0	0	28.4914	93.8199	SNX33
112	snRNA Metabolic Process (GO:0016073)	2024-01-21	0.0371453	0.118732	0	0	28.4914	93.8199	MTREX
113	Negative Regulation Of Macroautophagy (GO:0016242)	2024-01-22	0.0388803	0.121036	0	0	27.1333	88.1092	MTOR
114	Negative Regulation Of Protein Localization To Nucleus (GO:1900181)	2024-01-22	0.0388803	0.121036	0	0	27.1333	88.1092	MTOR
115	Positive Regulation Of Phosphatase Activity (GO:0010922)	2024-01-22	0.0388803	0.121036	0	0	27.1333	88.1092	MTOR
116	Rescue Of Stalled Ribosome (GO:0072344)	2024-01-23	0.0406122	0.123254	0	0	25.8987	82.9713	MTRES1
117	Histone mRNA Metabolic Process (GO:0008334)	2024-01-23	0.0406122	0.123254	0	0	25.8987	82.9713	MTPAP
118	mRNA Polyadenylation (GO:0006378)	2024-01-24	0.0423411	0.123254	0	0	24.7714	78.3272	MTPAP
119	Regulation Of Cytokine Production Involved In Immune Response (GO:0002718)	2024-01-24	0.0423411	0.123254	0	0	24.7714	78.3272	IL10
120	Positive Regulation Of Lipid Metabolic Process (GO:0045834)	2024-01-24	0.0423411	0.123254	0	0	24.7714	78.3272	MTOR
121	Regulation Of Heterotypic Cell-Cell Adhesion (GO:0034114)	2024-01-24	0.0423411	0.123254	0	0	24.7714	78.3272	IL10
122	Peptide Hormone Secretion (GO:0030072)	2024-01-25	0.0440669	0.123254	0	0	23.7381	74.1114	GAL
123	RNA Polyadenylation (GO:0043631)	2024-01-25	0.0440669	0.123254	0	0	23.7381	74.1114	MTPAP
124	Regulation Of B Cell Activation (GO:0050864)	2024-01-25	0.0440669	0.123254	0	0	23.7381	74.1114	IL10
125	Activation Of Protein Kinase B Activity (GO:0032148)	2024-01-25	0.0440669	0.123254	0	0	23.7381	74.1114	MTOR
126	Regulation Of Cell Size (GO:0008361)	2024-01-25	0.0440669	0.123254	0	0	23.7381	74.1114	MTOR
127	Negative Regulation Of Endothelial Cell Apoptotic Process (GO:2000352)	2024-01-26	0.0457898	0.123254	0	0	22.7874	70.2695	IL10
128	Plasma Membrane Invagination (GO:0099024)	2024-01-26	0.0457898	0.123254	0	0	22.7874	70.2695	SNX33
129	Regulation Of Transcription By RNA Polymerase III (GO:0006359)	2024-01-26	0.0457898	0.123254	0	0	22.7874	70.2695	MTOR
130	Regulation Of Interferon-Alpha Production (GO:0032647)	2024-01-26	0.0457898	0.123254	0	0	22.7874	70.2695	IL10
131	Response To Glucocorticoid (GO:0051384)	2024-01-26	0.0457898	0.123254	0	0	22.7874	70.2695	IL10
132	Regulation Of Actin Filament Bundle Assembly (GO:0032231)	2024-01-26	0.0457898	0.123254	0	0	22.7874	70.2695	MTSS1
133	cAMP-mediated Signaling (GO:0019933)	2024-01-26	0.0457898	0.123254	0	0	22.7874	70.2695	GAL
134	Cellular Response To Acid Chemical (GO:0071229)	2024-01-27	0.0475096	0.125988	0	0	21.9099	66.7556	MTOR
135	Regulation Of Immunoglobulin Production (GO:0002637)	2024-01-27	0.0475096	0.125988	0	0	21.9099	66.7556	IL10
136	Cellular Response To Osmotic Stress (GO:0071470)	2024-01-28	0.0492264	0.128635	0	0	21.0974	63.531	MTOR
137	Regulation Of Lipid Biosynthetic Process (GO:0046890)	2024-01-28	0.0492264	0.128635	0	0	21.0974	63.531	MTOR

## Sheet: Table S11
Table S11. Up regulated genes in TLE PZ vs NIZ comparison.
	baseMean	log2FoldChange	lfcSE	stat	pvalue	padj
MMP12	1565.87	4.42889	0.437285	10.1282	4.14398e-24	3.79175e-21
RPL37P6	433.243	12.2719	1.4682	8.35849	6.35261e-17	2.90632e-14
TSPAN31	83.0721	5.60861	0.684267	8.19653	2.4743e-16	7.54663e-14
NDUFA10	71.1459	3.51622	0.518771	6.77799	1.21861e-11	2.78757e-09
HLA-B	194.68	1.87859	0.304065	6.17827	6.48089e-10	1.16069e-07
CD81	685.072	1.62771	0.272545	5.97226	2.33994e-09	2.47719e-07
DDX56	50.5353	3.04034	0.516233	5.88948	3.87406e-09	3.54476e-07
MTCO1P40	3324.47	27.5597	4.78475	5.75989	8.41681e-09	7.00125e-07
FABP4	65.1051	5.47261	0.986709	5.54633	2.91733e-08	2.05335e-06
ATP6AP2	557.596	1.01824	0.203512	5.00335	5.63412e-07	3.43681e-05
GPX1	502.909	1.61667	0.375347	4.30713	1.65384e-05	0.000840701
PLD3	1027.51	0.88309	0.210292	4.19935	2.67685e-05	0.00128911
FABP5	464.209	1.60586	0.388539	4.13307	3.57953e-05	0.00148876
FABP5P1	464.209	1.60586	0.388539	4.13307	3.57953e-05	0.00148876
SPP1	15835.9	1.42417	0.346078	4.11517	3.86889e-05	0.00153914
ACP5	868.117	1.80436	0.439603	4.10452	4.05151e-05	0.00154464
TUBA1A	206.117	1.01333	0.247873	4.08809	4.34935e-05	0.00159186
CTSD	8702.95	0.919344	0.229891	3.99905	6.3598e-05	0.00215526
FTH1P20	213.522	0.978241	0.250116	3.91115	9.1856e-05	0.00300172
FABP5P7	211.201	1.59904	0.427808	3.73775	0.000185676	0.00548044
CTSZ	404.823	1.71342	0.471494	3.63402	0.000279042	0.00797885
P4HB	326.769	0.828812	0.228603	3.62555	0.000288344	0.00799498
SERF2	363.566	1.5474	0.439532	3.52056	0.000430636	0.0115892
CTSB	3468.11	1.16448	0.332772	3.49934	0.000466413	0.0121934
GNAI2	194.299	1.21349	0.355039	3.4179	0.000631066	0.0160396
NR1H3	241.763	1.02681	0.301199	3.40909	0.000651805	0.016119
CYBA	859.867	1.35709	0.399726	3.39505	0.000686152	0.0161774
TPM4	127.514	1.01902	0.301955	3.37472	0.00073891	0.0164903
TUBA1B	697.942	0.80998	0.239674	3.3795	0.000726177	0.0164903
DBI	640.733	1.72763	0.515558	3.35099	0.000805236	0.0173194
GPNMB	2449.71	0.577403	0.172461	3.34802	0.000813919	0.0173194
CD52	1392.61	1.74152	0.521939	3.33663	0.000847994	0.0176344
MTCL2	798.979	9.7104	2.92608	3.31857	0.000904809	0.0183978
RPL41	400.03	1.3237	0.403342	3.28182	0.00103139	0.0205156
GRN	2780.2	0.982038	0.300649	3.2664	0.00108926	0.020764
NPC2	1216.89	0.989696	0.302786	3.26863	0.00108069	0.020764
TMSB4X	3797.69	1.57248	0.485518	3.23876	0.00120049	0.0224173
DUSP1	86.4763	7.49671	2.33592	3.20931	0.00133053	0.0238713
GUSB	167.791	0.949661	0.295487	3.21388	0.00130953	0.0238713
SELENOW	48.4134	2.36989	0.739949	3.20277	0.00136113	0.0239506
CD68	2083.48	0.849392	0.266595	3.18608	0.00144216	0.0244366
LGALS1	490.759	7.4199	2.39288	3.10082	0.00192987	0.0296675
MTND2P9	231.302	1.47745	0.476282	3.10205	0.00192189	0.0296675
MYL6	902.615	1.15915	0.37206	3.1155	0.00183631	0.0296675
PDIA3	111.237	1.02571	0.329775	3.11033	0.00186877	0.0296675
RPS24P8	181.599	7.99145	2.61463	3.05644	0.00223986	0.0335979
FTL	50497.7	0.645323	0.212618	3.03513	0.0024043	0.0349196
FCER1G	966.066	1.26054	0.416295	3.028	0.00246182	0.0351963
MTCO2P9	1355.47	1.28114	0.425142	3.01343	0.00258314	0.0363627
TMSB4XP8	284.376	1.54766	0.514835	3.00612	0.00264607	0.0366841
RPS24P19	183.785	6.58306	2.23238	2.94889	0.00318913	0.043553
MTND3P9	4915.55	0.526922	0.180355	2.92158	0.0034826	0.0461823
CTSL	198.659	1.24017	0.425487	2.91472	0.00356006	0.0465351
SLC15A3	170.811	2.12227	0.737435	2.8779	0.00400328	0.0515916
ARPC1B	591.813	0.521647	0.183165	2.84797	0.00439995	0.0538813
GSN	342.196	0.675481	0.23728	2.84677	0.0044165	0.0538813
MGST3	108.072	1.07779	0.381684	2.82377	0.00474623	0.0564
APLP2	236.755	1.06658	0.378299	2.81942	0.00481112	0.0564381
FTLP3	1006.41	0.618675	0.222638	2.77884	0.00545539	0.0608742
SLC12A5-AS1	130.212	1.01606	0.364666	2.78629	0.00533153	0.0608742
TMSB10	2649.32	1.29789	0.466399	2.78279	0.00538944	0.0608742
HEXB	315.671	1.04234	0.376794	2.76634	0.00566893	0.0624948
ARHGDIB	495.835	0.782951	0.283812	2.75869	0.00580332	0.0632147
ANXA2	3670.4	0.741455	0.272378	2.72216	0.00648575	0.0645702
APOC1	520.09	0.650244	0.238305	2.72862	0.00635992	0.0645702
APOC2	350.435	0.701195	0.257743	2.72052	0.00651798	0.0645702
RASSF4	76.5117	0.982558	0.361874	2.71519	0.0066237	0.0645702
S100A10	190.833	9.6517	3.52618	2.73715	0.00619739	0.0645702
SRP14	261.378	0.926028	0.341557	2.7112	0.00670401	0.0645702
TREM2	286.485	1.27002	0.462349	2.74689	0.00601633	0.0645702
PSAP	6224.28	0.666263	0.246414	2.70383	0.00685452	0.0649877
TMSB4XP6	71.7186	1.57595	0.583223	2.70214	0.0068894	0.0649877
SPON2	186.045	1.42988	0.530521	2.69524	0.00703383	0.065673
CSTB	5047.68	1.24516	0.463719	2.68516	0.00724952	0.0664656
CYB561A3	69.7073	1.40838	0.525835	2.67836	0.00739835	0.0664656
LAMP1	157.472	1.00109	0.373007	2.68382	0.00727856	0.0664656
UQCR11	68.0321	1.47043	0.549106	2.67787	0.00740928	0.0664656
CTSK	2550.79	0.874589	0.328641	2.66123	0.00778569	0.0678467
GABARAPL2	142.914	0.867527	0.325887	2.66205	0.00776667	0.0678467
OST4	202.848	1.44506	0.542357	2.6644	0.00771252	0.0678467
BRI3	540.332	0.792153	0.29836	2.65502	0.00793027	0.0684547
SH3BGRL3	3418.68	0.884369	0.33487	2.64094	0.00826774	0.0707008
MARCO	63.5326	1.64012	0.624309	2.6271	0.00861165	0.0729598
RPS19	259.539	0.825669	0.315065	2.62063	0.00877673	0.0736762
LDHA	170.724	0.766211	0.293786	2.60805	0.00910583	0.075744
MTARC2P1	1425.41	1.05734	0.409361	2.5829	0.00979725	0.08004
MTCP1	881.815	1.0479	0.409263	2.56045	0.0104536	0.0837092
MTATP6P9	939.852	0.651011	0.258113	2.52219	0.0116628	0.0903873
RPL18A	283.457	0.88881	0.359097	2.47513	0.0133189	0.101556
LIPA	1503.23	0.794674	0.322812	2.46172	0.0138272	0.103704
LAPTM5	1679.04	0.799934	0.32745	2.44292	0.0145689	0.107505
MTCO1P9	8548.56	0.79965	0.329713	2.42529	0.0152961	0.111079
FABP3	94.2535	1.05296	0.434771	2.42187	0.015441	0.111248
IFI30	2913.56	0.952699	0.394612	2.41427	0.0157669	0.112709
TYROBP	1688.3	0.954922	0.398426	2.39674	0.0165418	0.117331
ACTG1	1003.76	0.580153	0.242708	2.39033	0.0168332	0.11848
S100A11	2938.84	0.831473	0.349609	2.37829	0.0173932	0.120667
GLA	100.049	0.895765	0.379757	2.35879	0.0183348	0.126138
S100A4	187.994	1.25985	0.535979	2.35055	0.0187456	0.127053
ANXA2P2	284.593	0.750838	0.321944	2.3322	0.0196901	0.130554
PPIB	121.893	0.876404	0.376833	2.32571	0.020034	0.131879
RPS27	178.856	1.13546	0.492155	2.30711	0.0210484	0.137566
CD53	181.955	0.830567	0.361635	2.2967	0.021636	0.140404
CD59	103.412	0.91097	0.397975	2.28901	0.0220787	0.141593
NDUFA13	106.263	1.01608	0.444063	2.28815	0.0221288	0.141593
CALM3	427.935	0.804028	0.352164	2.28311	0.0224241	0.141778
NDUFB9	296.927	0.859771	0.376701	2.28237	0.0224675	0.141778
RPL34	194.585	1.08664	0.479754	2.265	0.0235126	0.147356
CHIT1	17940	0.64445	0.285489	2.25735	0.0239862	0.148293
CAPG	1749.11	0.657507	0.293258	2.24207	0.0249566	0.14925
CAPN1	1749.11	0.657507	0.293258	2.24207	0.0249566	0.14925
CAPN1-AS1	1749.11	0.657507	0.293258	2.24207	0.0249566	0.14925
FCGRT	149.855	0.907869	0.403595	2.24945	0.0244836	0.14925
GUK1	170.789	0.837941	0.373167	2.24548	0.0247371	0.14925
HM13	362.513	0.574251	0.259104	2.21629	0.0266714	0.157447
HSPA5	166.292	0.635497	0.288838	2.20018	0.0277938	0.163021
MARCHF2	78.2855	0.834361	0.380388	2.19345	0.0282751	0.164788
A2M	76.5329	0.921154	0.424508	2.16993	0.0300118	0.17271
S100A9	49.9087	1.21666	0.560264	2.17159	0.0298869	0.17271
RPLP1	586.015	0.915177	0.425853	2.14904	0.031631	0.18089
RPS14	157.614	0.811662	0.381808	2.12584	0.0335165	0.190482
RPL41P1	349.284	1.22356	0.578313	2.11574	0.0343672	0.193415
UBB	354.14	0.989411	0.467872	2.1147	0.0344553	0.193415
RPL35	224.308	1.01887	0.486697	2.09344	0.03631	0.202583
NME2	226.991	0.653878	0.312955	2.08937	0.0366747	0.203378
ATP6V0C	1174.32	0.512118	0.247565	2.06862	0.0385819	0.211918
RPS20	230.418	0.841934	0.407831	2.06442	0.0389778	0.21229
GNAS	352.371	0.744528	0.364394	2.04319	0.0410334	0.222163
B2M	3495.69	1.23955	0.610373	2.03081	0.0422745	0.222306
CAP1	181.726	0.56776	0.278258	2.04041	0.0413093	0.222306
HCST	82.4958	0.976683	0.480917	2.03087	0.0422678	0.222306
RPL12	629.834	0.718723	0.353187	2.03497	0.0418543	0.222306
RPS13	526.111	0.692003	0.340613	2.03164	0.0421898	0.222306
CFL1	1926.15	0.62926	0.310838	2.0244	0.0429293	0.224459
LGMN	99.0084	1.06751	0.528114	2.02136	0.0432427	0.224813
GPX3	266.702	0.672364	0.333612	2.01541	0.043862	0.226744
CIR1	230.766	0.545917	0.272835	2.0009	0.0454031	0.230799
RPL28	466.491	0.767818	0.385934	1.9895	0.0466457	0.235805
PABPC1	165.838	0.839776	0.422903	1.98574	0.0470622	0.236604
ATP5MC2	221.064	0.771719	0.391996	1.96869	0.0489888	0.237539
ATP6AP1	329.458	0.671175	0.341938	1.96286	0.0496628	0.237539
CALM1	138.554	0.70388	0.3565	1.97442	0.0483343	0.237539
HSP90B1	74.6369	0.707612	0.36007	1.96521	0.0493902	0.237539
PTMA	362.063	0.544262	0.277501	1.9613	0.0498442	0.237539
RPLP0	796.378	0.654477	0.330647	1.97938	0.0477729	0.237539
RPS24	310.964	0.845621	0.430375	1.96485	0.0494318	0.237539
TMA7	67.5733	0.860618	0.438542	1.96245	0.0497098	0.237539
C4orf33	9.06046	5.21533	2.44829	2.13019	0.0331559	NA
CCDC121	9.2034	6.71506	1.84973	3.63029	0.000283106	NA
CD300A	45.5629	1.03023	0.480029	2.14619	0.0318576	NA
CD36	47.366	3.6103	0.907292	3.9792	6.91468e-05	NA
DDX59	26.2085	3.67455	1.64638	2.23189	0.0256221	NA
DPP4	23.3188	1.62306	0.626188	2.59196	0.00954301	NA
ECM1	23.9195	1.518	0.647147	2.34569	0.0189921	NA
ENSG00000255508	23.4105	1.97899	0.747645	2.64697	0.00812168	NA
FABP5P11	3.80334	5.44307	2.69669	2.01843	0.043547	NA
FCGR3A	22.1245	2.37568	0.900984	2.63676	0.00837026	NA
FUCA1	46.6674	1.10534	0.544677	2.02935	0.0424228	NA
GALNT12	13.1425	1.70244	0.867598	1.96224	0.0497343	NA
GPX1P1	40.5728	1.66092	0.594841	2.7922	0.00523503	NA
IGFBP6	38.4974	1.00113	0.506223	1.97765	0.047968	NA
MIF	18.0057	2.39743	0.860472	2.78618	0.00533331	NA
MLLT11	6.1926	2.46061	1.25103	1.96687	0.0491988	NA
PTPRC	12.5393	3.60431	1.06216	3.39337	0.000690382	NA
SDS	16.2071	4.006	1.16473	3.43942	0.000582966	NA
SLAMF9	19.553	2.27725	0.789573	2.88415	0.00392467	NA
SNHG3	28.5405	6.89486	1.56185	4.41454	1.01225e-05	NA
SP110	6.45892	3.00415	1.34974	2.22572	0.0260332	NA
ST14	39.281	1.28286	0.541575	2.36875	0.0178483	NA
TMSB4XP1	24.7924	1.66778	0.7275	2.29248	0.0218778	NA
TRAPPC10	30.9526	4.36797	1.64057	2.66246	0.00775708	NA
TSC22D4	12.2849	2.66675	0.975712	2.73313	0.00627351	NA
TUBB2BP1	9.25295	4.20675	2.01401	2.08875	0.0367305	NA
ZNF410	3.91002	5.48108	2.33645	2.3459	0.0189813	NA

[truncated: 23 more sheets: Table S12, Table S13, Table S14, Table S15, Table S16, Table S17, Table S18, Table S19, Table S20, Table S21, Table S22, Table S23, Table S24, Table S25, Table S26, Table S27, Table S28, Table S29, Table S30, Table S31 …]
