# Supplementary material for: High-resolution multimodal profiling of human epileptic brain activity via explanted depth electrodes
Source: JCI Insight. 2025 Jan 9;10(1):e184518. doi: 10.1172/jci.insight.184518 (PMC11721296; doi:10.1172/jci.insight.184518)
Supplement: Supporting data values [file jciinsight-10-184518-s117.xlsx]

## Sheet: Fig. 3B
Sample	Meth.Total	Meth.Map	Trans.Total	Trans.Map
FCD B2B NIZ	99003165	89322084	79177749	70468196
FCD B2T NIZ	112601855	100923283	75011535	63759804
FCD C2 PZ	107252099	94850951	NA	NA
FCD X2 SOZ	60591421	53416534	NA	NA
FCD I2B NIZ	122593418	111721460	87794053	79892588
FCD I2T NIZ	118189915	107264337	NA	NA
FCD J2 PZ	86578473	79344585	100805362	91732879
TLE A1 PZ	82232547	72396256	135760050	123541645
TLE B1 (1-4) SOZ	123554965	113075554	133566358	122881049
TLE B1 (9-11) PZ	107888446	99034500	89199930	81171936
TLE C1 PZ	106618802	98664531	93985543	85526844
TLE D1B NIZ	114706405	105497310	104057571	95732965
TLE D1T NIZ	116747226	108452125	108891176	99090970
TLE F1B NIZ	99640527	91701184	101019983	92938384
TLE F1T NIZ	63288095	54757686	NA	NA
TLE G1 SOZ	88927977	80440200	88565085	80594227
RE A2 SOZ	207636	52210	126012235	114671133
RE B2B SOZ	133243133	121016231	NA	NA
RE B2T NIZ	92221771	84753123	91090736	82892569
RE F2 PZ	69880505	55685518	91505116	84184706
RE G2B NIZ	100455759	91370557	98222319	89382310
RE G2T NIZ	165240171	150915234	129329262	118982921
RE J2B NIZ	175828118	159758542	114950106	103455095
RE J2T PZ	82919503	72130390	98676358	89795485

## Sheet: Fig. 4B
	TLE.NIZ.REP2	TLE.NIZ.REP1	TLE.PZ.REP1	TLE.PZ.REP2
TLE.NIZ.REP2	1	0.974714	0.956835	0.97569
TLE.NIZ.REP1	0.974714	1	0.921938	0.946738
TLE.PZ.REP1	0.956835	0.921938	1	0.979923
TLE.PZ.REP2	0.97569	0.946738	0.979923	1

## Sheet: Fig. 4C
	baseMean	log2FoldChange	lfcSE	stat	pvalue	padj
MMP12	1565.87	4.42889	0.437285	10.1282	4.14398e-24	3.79175e-21
RPL37P6	433.243	12.2719	1.4682	8.35849	6.35261e-17	2.90632e-14
TSPAN31	83.0721	5.60861	0.684267	8.19653	2.4743e-16	7.54663e-14
NDUFA10	71.1459	3.51622	0.518771	6.77799	1.21861e-11	2.78757e-09
HLA-B	194.68	1.87859	0.304065	6.17827	6.48089e-10	1.16069e-07
RNA5-8SN5	3275.79	-1.07472	0.17467	-6.15283	7.61105e-10	1.16069e-07
DDX51	60.3716	-9.28551	1.52028	-6.10777	1.01033e-09	1.32064e-07
CD81	685.072	1.62771	0.272545	5.97226	2.33994e-09	2.47719e-07
FN1	121.509	-1.93811	0.324879	-5.96565	2.43658e-09	2.47719e-07
DDX56	50.5353	3.04034	0.516233	5.88948	3.87406e-09	3.54476e-07
MTCO1P40	3324.47	27.5597	4.78475	5.75989	8.41681e-09	7.00125e-07
MTMR9	1186.6	-26.798	4.78479	-5.60067	2.13522e-08	1.62811e-06
FABP4	65.1051	5.47261	0.986709	5.54633	2.91733e-08	2.05335e-06
RNA5-8SN1	867.136	-1.08446	0.203007	-5.34202	9.19175e-08	6.00746e-06
ATP6AP2	557.596	1.01824	0.203512	5.00335	5.63412e-07	3.43681e-05
RN7SL128P	114.268	-23.6034	4.7852	-4.93258	8.11487e-07	4.64069e-05
DCSTAMP	347.942	-1.40556	0.29736	-4.72679	2.28095e-06	0.000122769
GPX1	502.909	1.61667	0.375347	4.30713	1.65384e-05	0.000840701
PLD3	1027.51	0.88309	0.210292	4.19935	2.67685e-05	0.00128911
HMGA1	157.583	-1.4961	0.359031	-4.16705	3.08573e-05	0.00141172
FABP5	464.209	1.60586	0.388539	4.13307	3.57953e-05	0.00148876
FABP5P1	464.209	1.60586	0.388539	4.13307	3.57953e-05	0.00148876
SPP1	15835.9	1.42417	0.346078	4.11517	3.86889e-05	0.00153914
ACP5	868.117	1.80436	0.439603	4.10452	4.05151e-05	0.00154464
TUBA1A	206.117	1.01333	0.247873	4.08809	4.34935e-05	0.00159186
NCF1	84.1589	-1.83461	0.457646	-4.0088	6.10268e-05	0.00214767
CTSD	8702.95	0.919344	0.229891	3.99905	6.3598e-05	0.00215526
FTH1P20	213.522	0.978241	0.250116	3.91115	9.1856e-05	0.00300172
SARS1	88.3438	-1.60143	0.41197	-3.88725	0.000101386	0.00319891
MYADM	61.1567	-1.7041	0.454795	-3.74697	0.000178984	0.00545902
FABP5P7	211.201	1.59904	0.427808	3.73775	0.000185676	0.00548044
CTSZ	404.823	1.71342	0.471494	3.63402	0.000279042	0.00797885
P4HB	326.769	0.828812	0.228603	3.62555	0.000288344	0.00799498
SERF2	363.566	1.5474	0.439532	3.52056	0.000430636	0.0115892
CTSB	3468.11	1.16448	0.332772	3.49934	0.000466413	0.0121934
GNAI2	194.299	1.21349	0.355039	3.4179	0.000631066	0.0160396
NR1H3	241.763	1.02681	0.301199	3.40909	0.000651805	0.016119
CYBA	859.867	1.35709	0.399726	3.39505	0.000686152	0.0161774
GDF15	125.371	-1.23043	0.362561	-3.39371	0.000689531	0.0161774
TPM4	127.514	1.01902	0.301955	3.37472	0.00073891	0.0164903
TUBA1B	697.942	0.80998	0.239674	3.3795	0.000726177	0.0164903
DBI	640.733	1.72763	0.515558	3.35099	0.000805236	0.0173194
GPNMB	2449.71	0.577403	0.172461	3.34802	0.000813919	0.0173194
CD52	1392.61	1.74152	0.521939	3.33663	0.000847994	0.0176344
MTCL2	798.979	9.7104	2.92608	3.31857	0.000904809	0.0183978
RPL41	400.03	1.3237	0.403342	3.28182	0.00103139	0.0205156
GRN	2780.2	0.982038	0.300649	3.2664	0.00108926	0.020764
NPC2	1216.89	0.989696	0.302786	3.26863	0.00108069	0.020764
TMSB4X	3797.69	1.57248	0.485518	3.23876	0.00120049	0.0224173
DUSP1	86.4763	7.49671	2.33592	3.20931	0.00133053	0.0238713
GUSB	167.791	0.949661	0.295487	3.21388	0.00130953	0.0238713
SELENOW	48.4134	2.36989	0.739949	3.20277	0.00136113	0.0239506
JUNB	51.9439	-6.61078	2.0713	-3.1916	0.00141485	0.0244261
CD68	2083.48	0.849392	0.266595	3.18608	0.00144216	0.0244366
ATP5F1A	112.92	-0.972836	0.310487	-3.13326	0.00172877	0.0287604
DUSP13A	113.139	-3.90157	1.2592	-3.09844	0.00194541	0.0296675
LGALS1	490.759	7.4199	2.39288	3.10082	0.00192987	0.0296675
MTND2P9	231.302	1.47745	0.476282	3.10205	0.00192189	0.0296675
MYL6	902.615	1.15915	0.37206	3.1155	0.00183631	0.0296675
PDIA3	111.237	1.02571	0.329775	3.11033	0.00186877	0.0296675
RPS24P8	181.599	7.99145	2.61463	3.05644	0.00223986	0.0335979
HSPA9	107.068	-1.14278	0.375107	-3.04655	0.00231486	0.0341629
FTL	50497.7	0.645323	0.212618	3.03513	0.0024043	0.0349196
FCER1G	966.066	1.26054	0.416295	3.028	0.00246182	0.0351963
MTCO2P9	1355.47	1.28114	0.425142	3.01343	0.00258314	0.0363627
TMSB4XP8	284.376	1.54766	0.514835	3.00612	0.00264607	0.0366841
RPS24P19	183.785	6.58306	2.23238	2.94889	0.00318913	0.043553
DUSP15	159.425	-8.23773	2.8133	-2.92814	0.00340994	0.0458838
MTND3P9	4915.55	0.526922	0.180355	2.92158	0.0034826	0.0461823
CTSL	198.659	1.24017	0.425487	2.91472	0.00356006	0.0465351
SLC15A3	170.811	2.12227	0.737435	2.8779	0.00400328	0.0515916
MMP9	6524.99	0.477231	0.166474	2.86671	0.00414767	0.05271
ARPC1B	591.813	0.521647	0.183165	2.84797	0.00439995	0.0538813
ENSG00000281181	3929.91	-0.954959	0.334773	-2.85255	0.00433696	0.0538813
GSN	342.196	0.675481	0.23728	2.84677	0.0044165	0.0538813
ENSG00000288254	8514.67	-0.93836	0.331859	-2.82758	0.0046901	0.0564
MGST3	108.072	1.07779	0.381684	2.82377	0.00474623	0.0564
APLP2	236.755	1.06658	0.378299	2.81942	0.00481112	0.0564381
SLC1A5	62.2765	-1.36091	0.484678	-2.80786	0.00498725	0.0577638
FTLP3	1006.41	0.618675	0.222638	2.77884	0.00545539	0.0608742
SLC12A5-AS1	130.212	1.01606	0.364666	2.78629	0.00533153	0.0608742
TMSB10	2649.32	1.29789	0.466399	2.78279	0.00538944	0.0608742
HEXB	315.671	1.04234	0.376794	2.76634	0.00566893	0.0624948
ARHGDIB	495.835	0.782951	0.283812	2.75869	0.00580332	0.0632147
ANXA2	3670.4	0.741455	0.272378	2.72216	0.00648575	0.0645702
APOC1	520.09	0.650244	0.238305	2.72862	0.00635992	0.0645702
APOC2	350.435	0.701195	0.257743	2.72052	0.00651798	0.0645702
DUSP13B	102.486	-6.58999	2.42872	-2.71337	0.00666036	0.0645702
ENSG00000281383	1080.36	-0.968552	0.354446	-2.73258	0.006284	0.0645702
RASSF4	76.5117	0.982558	0.361874	2.71519	0.0066237	0.0645702
S100A10	190.833	9.6517	3.52618	2.73715	0.00619739	0.0645702
SRP14	261.378	0.926028	0.341557	2.7112	0.00670401	0.0645702
TREM2	286.485	1.27002	0.462349	2.74689	0.00601633	0.0645702
UCHL1	157.701	-1.24925	0.459516	-2.71863	0.00655538	0.0645702
ZNF385A	445.185	-0.711849	0.260204	-2.73573	0.00622417	0.0645702
PSAP	6224.28	0.666263	0.246414	2.70383	0.00685452	0.0649877
TMSB4XP6	71.7186	1.57595	0.583223	2.70214	0.0068894	0.0649877
SPON2	186.045	1.42988	0.530521	2.69524	0.00703383	0.065673
CSTB	5047.68	1.24516	0.463719	2.68516	0.00724952	0.0664656
CYB561A3	69.7073	1.40838	0.525835	2.67836	0.00739835	0.0664656
LAMP1	157.472	1.00109	0.373007	2.68382	0.00727856	0.0664656
UQCR11	68.0321	1.47043	0.549106	2.67787	0.00740928	0.0664656
CTSK	2550.79	0.874589	0.328641	2.66123	0.00778569	0.0678467
GABARAPL2	142.914	0.867527	0.325887	2.66205	0.00776667	0.0678467
OST4	202.848	1.44506	0.542357	2.6644	0.00771252	0.0678467
BRI3	540.332	0.792153	0.29836	2.65502	0.00793027	0.0684547
SH3BGRL3	3418.68	0.884369	0.33487	2.64094	0.00826774	0.0707008
MARCO	63.5326	1.64012	0.624309	2.6271	0.00861165	0.0729598
RPS19	259.539	0.825669	0.315065	2.62063	0.00877673	0.0736762
LDHA	170.724	0.766211	0.293786	2.60805	0.00910583	0.075744
ENSG00000289901	336.09	-0.843895	0.324615	-2.59968	0.00933103	0.076918
MTARC2P1	1425.41	1.05734	0.409361	2.5829	0.00979725	0.08004
RNA5-8SN2	52.0198	-1.10229	0.429512	-2.56638	0.0102765	0.0832125
DUSP14	164.471	-5.3496	2.09114	-2.55822	0.0105208	0.0837092
MTCP1	881.815	1.0479	0.409263	2.56045	0.0104536	0.0837092
SQSTM1	258.809	-0.889551	0.35134	-2.53188	0.0113452	0.0894904
MTATP6P9	939.852	0.651011	0.258113	2.52219	0.0116628	0.0903873
NACA3P	99.0919	-5.71222	2.26381	-2.52328	0.0116265	0.0903873
WARS1	384.313	-0.548514	0.217715	-2.51941	0.0117553	0.0903873
RPL18A	283.457	0.88881	0.359097	2.47513	0.0133189	0.101556
CDKN1A	376.758	-0.960402	0.38966	-2.46472	0.013712	0.10369
LIPA	1503.23	0.794674	0.322812	2.46172	0.0138272	0.103704
LAPTM5	1679.04	0.799934	0.32745	2.44292	0.0145689	0.107505
MIR5047	99.5703	-0.80813	0.330756	-2.44328	0.0145544	0.107505
COL6A1	54.6073	-1.03618	0.425373	-2.43593	0.0148536	0.108729
MTCO1P9	8548.56	0.79965	0.329713	2.42529	0.0152961	0.111079
FABP3	94.2535	1.05296	0.434771	2.42187	0.015441	0.111248
IFI30	2913.56	0.952699	0.394612	2.41427	0.0157669	0.112709
TYROBP	1688.3	0.954922	0.398426	2.39674	0.0165418	0.117331
ACTG1	1003.76	0.580153	0.242708	2.39033	0.0168332	0.11848
CEBPB	137.548	-0.699737	0.294257	-2.37798	0.0174078	0.120667
S100A11	2938.84	0.831473	0.349609	2.37829	0.0173932	0.120667
GLA	100.049	0.895765	0.379757	2.35879	0.0183348	0.126138
CYBB	65.0122	-1.07941	0.459198	-2.35065	0.0187409	0.127053
S100A4	187.994	1.25985	0.535979	2.35055	0.0187456	0.127053
FGR	210.432	-0.660034	0.28166	-2.34337	0.0191104	0.128573
CD14	187.659	-0.850647	0.363723	-2.33872	0.01935	0.129235
ANXA2P2	284.593	0.750838	0.321944	2.3322	0.0196901	0.130554
PPIB	121.893	0.876404	0.376833	2.32571	0.020034	0.131879
RPS27	178.856	1.13546	0.492155	2.30711	0.0210484	0.137566
CD53	181.955	0.830567	0.361635	2.2967	0.021636	0.140404
CD59	103.412	0.91097	0.397975	2.28901	0.0220787	0.141593
NDUFA13	106.263	1.01608	0.444063	2.28815	0.0221288	0.141593
CALM3	427.935	0.804028	0.352164	2.28311	0.0224241	0.141778
NDUFB9	296.927	0.859771	0.376701	2.28237	0.0224675	0.141778
RPL34	194.585	1.08664	0.479754	2.265	0.0235126	0.147356
CRABP2	92.558	-0.949373	0.419865	-2.26114	0.0237506	0.147835
CHIT1	17940	0.64445	0.285489	2.25735	0.0239862	0.148293
CAPG	1749.11	0.657507	0.293258	2.24207	0.0249566	0.14925
CAPN1	1749.11	0.657507	0.293258	2.24207	0.0249566	0.14925
CAPN1-AS1	1749.11	0.657507	0.293258	2.24207	0.0249566	0.14925
FCGRT	149.855	0.907869	0.403595	2.24945	0.0244836	0.14925
GUK1	170.789	0.837941	0.373167	2.24548	0.0247371	0.14925
DUSP16	158.899	-10.6812	4.78507	-2.23219	0.0256023	0.152117
HM13	362.513	0.574251	0.259104	2.21629	0.0266714	0.157447
HSPA5	166.292	0.635497	0.288838	2.20018	0.0277938	0.163021
MARCHF2	78.2855	0.834361	0.380388	2.19345	0.0282751	0.164788
A2M	76.5329	0.921154	0.424508	2.16993	0.0300118	0.17271
S100A9	49.9087	1.21666	0.560264	2.17159	0.0298869	0.17271
RPLP1	586.015	0.915177	0.425853	2.14904	0.031631	0.18089
RPS14	157.614	0.811662	0.381808	2.12584	0.0335165	0.190482
RPL41P1	349.284	1.22356	0.578313	2.11574	0.0343672	0.193415
UBB	354.14	0.989411	0.467872	2.1147	0.0344553	0.193415
RPL35	224.308	1.01887	0.486697	2.09344	0.03631	0.202583
NME2	226.991	0.653878	0.312955	2.08937	0.0366747	0.203378
ATP6V0C	1174.32	0.512118	0.247565	2.06862	0.0385819	0.211918
TXN2	83.0548	-2.00147	0.968017	-2.0676	0.038678	0.211918
RPS20	230.418	0.841934	0.407831	2.06442	0.0389778	0.21229
GNAS	352.371	0.744528	0.364394	2.04319	0.0410334	0.222163
B2M	3495.69	1.23955	0.610373	2.03081	0.0422745	0.222306
CAP1	181.726	0.56776	0.278258	2.04041	0.0413093	0.222306
HCST	82.4958	0.976683	0.480917	2.03087	0.0422678	0.222306
RPL12	629.834	0.718723	0.353187	2.03497	0.0418543	0.222306
RPS13	526.111	0.692003	0.340613	2.03164	0.0421898	0.222306
CFL1	1926.15	0.62926	0.310838	2.0244	0.0429293	0.224459
LGMN	99.0084	1.06751	0.528114	2.02136	0.0432427	0.224813
GPX3	266.702	0.672364	0.333612	2.01541	0.043862	0.226744
PIM1	80.8419	-1.08945	0.541349	-2.01247	0.0441701	0.227054
TAGLN2	176.196	-0.989603	0.492971	-2.00743	0.0447043	0.228516
CIR1	230.766	0.545917	0.272835	2.0009	0.0454031	0.230799
RPL28	466.491	0.767818	0.385934	1.9895	0.0466457	0.235805
PABPC1	165.838	0.839776	0.422903	1.98574	0.0470622	0.236604
ASAH1	449.802	0.477202	0.24126	1.97795	0.047934	0.237539
ATP5MC2	221.064	0.771719	0.391996	1.96869	0.0489888	0.237539
ATP6AP1	329.458	0.671175	0.341938	1.96286	0.0496628	0.237539
CALM1	138.554	0.70388	0.3565	1.97442	0.0483343	0.237539
HSP90B1	74.6369	0.707612	0.36007	1.96521	0.0493902	0.237539
PEA15	51.7763	-1.04634	0.529346	-1.97666	0.0480798	0.237539
PTMA	362.063	0.544262	0.277501	1.9613	0.0498442	0.237539
RPLP0	796.378	0.654477	0.330647	1.97938	0.0477729	0.237539
RPS24	310.964	0.845621	0.430375	1.96485	0.0494318	0.237539
TMA7	67.5733	0.860618	0.438542	1.96245	0.0497098	0.237539
ENSG00000218175	57.6504	0.997884	0.510678	1.95404	0.0506969	0.239891
FAM89B	97.0388	0.694072	0.355453	1.95264	0.050862	0.239891
ENSG00000279483	348.032	1.04694	0.537505	1.94778	0.0514412	0.240385
VAMP8	137.118	0.898048	0.461163	1.94735	0.0514924	0.240385
PLIN2	145.46	0.552032	0.284757	1.93861	0.0525489	0.244072
GSTM1	106.444	0.969276	0.500699	1.93585	0.0528865	0.2444
TFRC	124.89	0.729591	0.379809	1.92094	0.0547393	0.251691
BCKDK	62.3128	-0.797379	0.416906	-1.91261	0.0557982	0.252523
RPL7	320.27	0.674827	0.352712	1.91325	0.055716	0.252523
RPS12	557.94	0.815178	0.427084	1.90871	0.0563001	0.252523
SSR4	88.0002	0.761465	0.398793	1.90942	0.0562073	0.252523
TMED3	49.7507	0.836821	0.437731	1.91172	0.0559118	0.252523
GSTM4	112.578	0.786662	0.413637	1.90182	0.057195	0.255285
RPL17	527.513	0.767135	0.406415	1.88756	0.0590846	0.262439
G6PD	180.484	-0.648312	0.343867	-1.88536	0.0593812	0.262482
FXYD5	265.557	0.498924	0.265054	1.88235	0.0597886	0.263012
RPL18AP3	136.866	0.795525	0.423552	1.87822	0.0603505	0.264214
RPL39	164.855	0.839677	0.449579	1.8677	0.0618043	0.26929
ENSG00000196656	50.8753	1.04342	0.563042	1.85318	0.0638568	0.270504
PLAUR	191.763	0.469741	0.252352	1.86145	0.0626808	0.270504
RPL13A	896.606	0.646666	0.348689	1.85456	0.0636586	0.270504
RPL29	313.755	0.74211	0.399499	1.8576	0.063226	0.270504
RPS28P7	137.731	0.918672	0.495361	1.85455	0.0636607	0.270504
SLC29A3	103.144	-0.708848	0.381503	-1.85804	0.063163	0.270504
APOE	5657.54	0.542762	0.294759	1.84137	0.0655668	0.271465
CHI3L1	2831.27	-0.529491	0.28717	-1.84382	0.0652087	0.271465
COL6A2	136.85	-0.547007	0.296705	-1.84361	0.0652405	0.271465
COX4I1	469.525	0.583041	0.316618	1.84147	0.0655533	0.271465
DEXI	58.5157	0.762773	0.412602	1.84869	0.0645023	0.271465
ANXA5	388.411	0.475487	0.259547	1.83199	0.0669534	0.275957
TM9SF2	78.9444	0.671058	0.367284	1.82708	0.0676878	0.276492
TMED9	72.6898	0.772916	0.422584	1.82902	0.0673963	0.276492
SELENOH	55.8008	0.817481	0.448118	1.82425	0.0681139	0.276996
PRDX3	129.547	0.539634	0.296226	1.8217	0.0685007	0.277337
MS4A4A	54.0593	1.34473	0.740193	1.81673	0.0692579	0.279167
ACADVL	51.933	0.843836	0.465452	1.81294	0.0698412	0.280284
RPL26	525.034	0.657232	0.364872	1.80127	0.0716603	0.285083
RPS29	68.018	1.13004	0.626703	1.80316	0.0713637	0.285083
ATP6V0E1	226.186	0.614919	0.34177	1.79922	0.0719842	0.285132
ATF3	87.5936	-0.873784	0.4876	-1.79201	0.0731316	0.287191
RGCC	1331.12	-0.7173	0.400262	-1.79208	0.0731208	0.287191
LDHB	157.493	0.57061	0.318806	1.78983	0.0734811	0.28733
ARPC2	447.284	0.561832	0.315089	1.78309	0.0745712	0.290352
ADRM1	63.1307	-0.695039	0.390293	-1.78081	0.0749428	0.290562
ADAMDEC1	56.675	0.718729	0.405105	1.77418	0.0760336	0.291091
ATP6V0D1	144.51	0.651051	0.366739	1.77524	0.0758578	0.291091
VKORC1	60.3961	0.865475	0.487757	1.7744	0.0759976	0.291091
UBC	951.355	-0.352113	0.199625	-1.76387	0.0777533	0.296435
RPL21	270.344	0.753026	0.427615	1.76099	0.07824	0.297052
ELOB	79.6311	0.690833	0.394534	1.75101	0.0799446	0.299792
PLA2G15	49.3704	0.757597	0.432459	1.75183	0.0798024	0.299792
RPS4X	603.734	0.572408	0.326347	1.75399	0.0794329	0.299792
BCL2L1	185.423	1.43169	0.819992	1.74598	0.080815	0.299921
BCL2L1-AS1	185.423	1.43169	0.819992	1.74598	0.080815	0.299921
LSP1	361.365	0.500699	0.286912	1.74513	0.0809622	0.299921
NDUFB7	51.0762	0.809308	0.46654	1.7347	0.0827938	0.305469
ATP6V1D	80.1804	0.675877	0.391658	1.72568	0.0844049	0.305636
BCAP31	980.653	0.437756	0.254642	1.7191	0.0855955	0.305636
EIF1B	75.8487	-0.66997	0.390031	-1.71773	0.0858452	0.305636
PEBP1	103.076	0.559431	0.325496	1.7187	0.0856681	0.305636
PPT1	246.675	0.399294	0.231871	1.72205	0.0850598	0.305636
RNA5-8SN3	1217.74	-1.11484	0.643648	-1.73206	0.0832636	0.305636
RPS21	68.9123	0.771542	0.447236	1.72513	0.0845037	0.305636
SAT1	671.595	0.401343	0.232994	1.72255	0.0849708	0.305636
SYNGR2	153.707	0.525244	0.305576	1.71887	0.0856384	0.305636
FAU	179.906	0.749739	0.437516	1.71363	0.0865973	0.307118
ENSG00000264772	363.655	0.683516	0.400335	1.70736	0.0877549	0.30883
RPS15	536.534	0.592634	0.346868	1.70853	0.087538	0.30883
ATP5F1E	57.3248	0.907075	0.534554	1.69688	0.0897189	0.309359
COX6B1	105.581	0.806928	0.475625	1.69656	0.0897792	0.309359
FERMT3	238.111	-0.426943	0.251773	-1.69575	0.089934	0.309359
LMNA	85.0427	-0.734843	0.432262	-1.69999	0.0891319	0.309359
PGAM1	147.68	0.553243	0.32521	1.70119	0.088908	0.309359
SNHG5	53.3985	0.886035	0.521319	1.6996	0.0892059	0.309359
RPL23A	153.637	0.727067	0.430294	1.6897	0.0910862	0.312149
ENSG00000293594	97.4999	0.972862	0.576426	1.68775	0.0914597	0.31226
DAD1	112.199	0.605587	0.361461	1.67539	0.0938583	0.318276
MTMR9LP	6174.89	0.424288	0.253294	1.67508	0.0939176	0.318276
ATP6V1B2	188.776	0.492629	0.294661	1.67185	0.0945541	0.319251
ATP6V1A	60.8266	-0.829006	0.50064	-1.65589	0.0977434	0.326574
ENSG00000288444	77.8388	-0.823392	0.496357	-1.65887	0.0971423	0.326574
RPS15A	204.096	0.592042	0.35759	1.65565	0.0977937	0.326574
RPL27	164.501	0.630158	0.381283	1.65273	0.0983854	0.326633
TCIRG1	242.148	0.408293	0.247144	1.65204	0.0985255	0.326633
ANXA4	72.9633	0.597399	0.363509	1.64342	0.100295	0.330601
RPL10	593.735	0.603811	0.367572	1.6427	0.100445	0.330601
SDC2	59.5319	0.678528	0.414086	1.63861	0.101294	0.3322
GUSBP1	53.2337	7.80611	4.78437	1.63158	0.102767	0.335829
LY6E	92.6772	-0.54282	0.335088	-1.61993	0.105247	0.342708
LTA4H	147.495	-0.485653	0.300712	-1.61501	0.106308	0.344937
ATP6V1F	412.395	0.566793	0.352676	1.60712	0.108028	0.348047
ITGAX	180.214	-0.714551	0.444393	-1.60793	0.107851	0.348047
S100A6	669.079	0.771501	0.48131	1.60292	0.108952	0.349794
NCF2	86.8882	-0.556687	0.351388	-1.58425	0.113137	0.360697
RPL30	227.979	0.60442	0.381363	1.58489	0.112991	0.360697
ACTB	4096.5	0.366451	0.234273	1.56421	0.117769	0.362974
ARF4	57.2327	0.66537	0.425	1.56558	0.117448	0.362974
ATP5MC3	110.889	0.649616	0.415805	1.56231	0.118215	0.362974
IFI6	478.1	-0.479149	0.30619	-1.56488	0.117612	0.362974
NDUFS5	76.5039	0.731441	0.465447	1.57148	0.116071	0.362974
NENF	98.2676	0.645023	0.408557	1.57878	0.114386	0.362974
POLR2L	49.2465	0.878676	0.558404	1.57355	0.115592	0.362974
RPL11	360.031	0.585971	0.374823	1.56333	0.117975	0.362974
RPL15	324.253	0.702963	0.449321	1.5645	0.1177	0.362974
RPL31	91.3338	0.808332	0.515107	1.56925	0.116589	0.362974
TRPV2	95.9659	0.516947	0.330539	1.56395	0.117828	0.362974
PILRA	186.616	0.576011	0.369488	1.55895	0.119009	0.363154
RPS28	123.55	0.715012	0.458723	1.5587	0.119067	0.363154
TLN1	59.8742	-0.668277	0.429709	-1.55519	0.119901	0.364484
RPS17	180.715	0.924844	0.596323	1.55091	0.120923	0.366372
BEX3	64.4194	0.656722	0.425698	1.5427	0.122904	0.369926
SCPEP1	79.3309	0.823064	0.532952	1.54435	0.122503	0.369926
PFDN5	67.3291	0.766407	0.498139	1.53854	0.123917	0.37175
RPL13AP5	139.944	0.678918	0.443034	1.53243	0.125417	0.374227
RPL37A	62.8974	0.789815	0.515597	1.53185	0.12556	0.374227
ITGB2	771.882	0.452486	0.29672	1.52496	0.127269	0.378089
EMP1	58.4914	-0.875398	0.578102	-1.51426	0.129959	0.384831
GNG5	128.91	0.539947	0.358226	1.50728	0.131739	0.388842
TSPO2	333.463	0.542626	0.362688	1.49612	0.134622	0.396074
CYB5R3	68.8452	0.59924	0.401652	1.49194	0.135715	0.398011
RPL36	129.834	0.64901	0.437045	1.48499	0.137546	0.40209
ARL6IP1	99.3028	0.520372	0.352992	1.47417	0.140435	0.402099
ARPC3	401.478	0.46087	0.314074	1.46739	0.142269	0.402099
ENSG00000264281	68.3737	0.916683	0.624179	1.46862	0.141935	0.402099
M6PR	98.0818	0.478487	0.325011	1.47222	0.140962	0.402099
MTCL3	3782.93	-0.268495	0.182125	-1.47423	0.140419	0.402099
MYDGF	138.782	0.435355	0.294059	1.4805	0.138739	0.402099
PYCARD	70.7995	0.561455	0.382659	1.46724	0.142309	0.402099
RPL15P3	163.636	0.621512	0.423715	1.46682	0.142426	0.402099
RPL17P7	64.9397	0.775707	0.525034	1.47744	0.139557	0.402099
RPL7P9	95.0415	0.61772	0.421548	1.46536	0.142822	0.402099
RPLP2	286.191	0.519481	0.353231	1.47066	0.141384	0.402099
ZYX	248.993	-0.351779	0.238229	-1.47664	0.139773	0.402099
PRDX4	63.7357	0.586816	0.401687	1.46088	0.144049	0.40231
RPS16	321.194	0.595191	0.407224	1.46158	0.143856	0.40231
UQCR10	63.9105	0.638646	0.437348	1.46027	0.144216	0.40231
RPL36AL	96.6762	0.643912	0.443614	1.45151	0.146637	0.407821
SLC37A2	59.6243	0.643262	0.445578	1.44366	0.148836	0.412681
AP2S1	198.051	0.515965	0.361451	1.42748	0.153441	0.417305
ATP6V1G1	81.726	0.506697	0.355439	1.42555	0.153997	0.417305
CDK2AP1	102.043	0.527434	0.367318	1.43591	0.151029	0.417305
PPIA	986.095	0.562993	0.393977	1.429	0.153004	0.417305
RANBP1	81.3395	1.1101	0.77901	1.42502	0.154152	0.417305
RPL8	501.747	0.5255	0.368767	1.42502	0.154152	0.417305
SOAT1	67.1828	-0.580567	0.407337	-1.42527	0.154078	0.417305
SPCS1	68.7577	0.577303	0.402966	1.43264	0.151962	0.417305
CSF1	162.152	-0.717706	0.505896	-1.41868	0.155991	0.4198
OAZ1	1066.56	0.54062	0.380682	1.42014	0.155568	0.4198
ATP5ME	50.8863	0.689732	0.487835	1.41386	0.157402	0.422355
HSPB1	289.488	0.558607	0.398559	1.40157	0.161045	0.428461
RPS11	77.7225	0.715079	0.510246	1.40144	0.161083	0.428461
SSR2	102.871	0.474671	0.338075	1.40404	0.160307	0.428461
CLU	100.267	0.556984	0.398704	1.39699	0.162418	0.430761
MGAT1	152.597	0.37677	0.270371	1.39353	0.16346	0.432271
RPS27A	384.095	0.622856	0.447626	1.39147	0.164084	0.432671
ATP5PO	98.465	0.566508	0.412	1.37502	0.169125	0.443295
TMEM219	84.3481	0.495394	0.360654	1.3736	0.169566	0.443295
TXNRD1	59.6042	-0.625801	0.45521	-1.37475	0.169209	0.443295
GNPTG	88.2492	0.507377	0.371509	1.36572	0.172028	0.445908
PPIAP22	356.076	0.570969	0.417925	1.3662	0.171876	0.445908
RTN3	61.1871	-0.578617	0.422788	-1.36858	0.171132	0.445908
LILRB4	64.305	0.518166	0.380935	1.36025	0.173751	0.447837
UBL5	62.5757	0.663678	0.487772	1.36063	0.17363	0.447837
RNASE6	58.2242	0.681123	0.502043	1.3567	0.174876	0.448212
RPL23AP42	73.7266	0.668843	0.492728	1.35743	0.174645	0.448212
BCL2A1	235.663	0.429198	0.321531	1.33486	0.181923	0.463473
RPL32	142.765	0.654919	0.490519	1.33515	0.181826	0.463473
RPL3P4	49.753	0.637205	0.477825	1.33355	0.18235	0.463473
ENSG00000186076	90.056	0.532894	0.400559	1.33038	0.183394	0.463618
RPLP0P6	60.7882	0.644865	0.484753	1.3303	0.183421	0.463618
CA2	52.5061	0.808087	0.608765	1.32742	0.18437	0.464734
RPL10A	325.957	0.449482	0.340681	1.31936	0.187049	0.470191
GARS1	54.1492	-0.547184	0.419914	-1.30309	0.192545	0.482681
CIAO2A	98.729	0.458116	0.352841	1.29836	0.194162	0.482768
RPL10P16	87.0222	0.613859	0.472698	1.29863	0.194071	0.482768
RPL9	184.02	0.423236	0.325429	1.30055	0.193413	0.482768
GSTP1	326.599	0.339142	0.261878	1.29504	0.195306	0.484295
ATP5PF	54.7264	0.533653	0.416703	1.28065	0.200315	0.490485
COX6A1	92.4529	0.63067	0.492542	1.28044	0.200391	0.490485
LAPTM4A	180.533	0.395979	0.308118	1.28515	0.198739	0.490485
PGK1	152.646	0.468129	0.365675	1.28018	0.200482	0.490485
RPS15P4	62.4057	0.657094	0.513248	1.28027	0.200452	0.490485
DPP7	136.168	0.376744	0.297986	1.2643	0.206122	0.502938
CIB1	75.9972	0.486991	0.386661	1.25948	0.207859	0.503996
COX8A	104.056	0.591309	0.469936	1.25828	0.208292	0.503996
RPL19	1054.07	0.430038	0.342514	1.25553	0.209285	0.503996
RPL38	69.9352	0.622857	0.496117	1.25547	0.20931	0.503996
TOMM70	53.5375	0.641063	0.50926	1.25881	0.208098	0.503996
CD164	350.097	0.275573	0.219973	1.25276	0.210294	0.504753
RPS5	209.9	0.548585	0.438318	1.25157	0.210728	0.504753
MIF4GD	50.3298	0.7285	0.585977	1.24322	0.213786	0.508089
MIF4GD-DT	50.3298	0.7285	0.585977	1.24322	0.213786	0.508089
MIF-AS1	50.3298	0.7285	0.585977	1.24322	0.213786	0.508089
GLMP	50.6231	0.589287	0.47592	1.23821	0.215639	0.510919
PFN1	1112.57	0.404015	0.327408	1.23398	0.21721	0.510919
PFN1P1	1112.57	0.404015	0.327408	1.23398	0.21721	0.510919
PGD	238.098	-0.321582	0.260552	-1.23423	0.217116	0.510919
CD82	53.5739	0.507032	0.414342	1.22371	0.221063	0.518648
ATOX1	50.0181	0.528112	0.435464	1.21276	0.225223	0.520402
CTSS	869.987	0.254124	0.209017	1.2158	0.22406	0.520402
EIF4G2	112.965	0.370504	0.305094	1.21439	0.224597	0.520402
MAN2B1	113.523	0.403555	0.332607	1.21331	0.225012	0.520402
MGST1	201.228	0.298608	0.245126	1.21818	0.223154	0.520402
RPL41P5	264.163	0.355738	0.293021	1.21404	0.224734	0.520402
RPL27A	120.169	0.584486	0.483874	1.20793	0.227074	0.523357
RPL10P9	59.4379	0.61425	0.509551	1.20547	0.228021	0.524219
BSG	225.007	0.330292	0.275027	1.20095	0.229772	0.524294
RPL13	249.137	0.456047	0.379639	1.20126	0.229649	0.524294
RPN1	124.152	0.389407	0.324151	1.20132	0.229629	0.524294
SLC25A6	138.616	0.351135	0.293478	1.19646	0.231516	0.525651
SRGN	110.319	0.459674	0.383955	1.19721	0.231226	0.525651
RPS6	531.658	0.40207	0.336617	1.19444	0.232305	0.526136
TMEM176B	162.633	-0.331986	0.278354	-1.19268	0.232997	0.5264
PRDX5	66.9877	0.56406	0.475028	1.18743	0.23506	0.529753
MFSD14CP	80.1214	0.418754	0.353419	1.18487	0.23607	0.530723
NOP10	52.6056	0.654927	0.554186	1.18178	0.237292	0.532163
CYB5A	49.1512	0.512061	0.434782	1.17774	0.238899	0.532773
PRR13	176.816	0.356326	0.303191	1.17525	0.239893	0.532773
RPS7	301.272	0.407508	0.346544	1.17592	0.239626	0.532773
RPS7P1	301.272	0.407508	0.346544	1.17592	0.239626	0.532773
PDIA6	85.2881	0.410062	0.349818	1.17222	0.241111	0.533697
RPL6	554.998	0.314327	0.268682	1.16988	0.242048	0.533697
RPS3A	326.064	0.408171	0.348907	1.16986	0.242059	0.533697
CD44	193.571	-0.876206	0.752593	-1.16425	0.244323	0.534828
GM2A	976.896	0.226161	0.19411	1.16511	0.243973	0.534828
RPL35A	82.238	0.471953	0.405857	1.16285	0.244888	0.534828
SH3BGRL	150.976	0.327234	0.281419	1.1628	0.24491	0.534828
RNASEK	827.593	0.314417	0.271005	1.16019	0.245971	0.535866
GAPDH	3710.55	0.301591	0.260503	1.15773	0.246975	0.536776
ATP5MF	86.1253	0.454452	0.395145	1.15009	0.250108	0.537414
ATP5MF-PTCD1	86.1253	0.454452	0.395145	1.15009	0.250108	0.537414
CALM2	435.421	0.415761	0.362027	1.14842	0.250793	0.537414
COX6C	48.6793	0.613022	0.532246	1.15176	0.249418	0.537414
LMAN2	56.7443	0.466837	0.406203	1.14927	0.250445	0.537414
OS9	61.3628	0.469492	0.407068	1.15335	0.248767	0.537414
BEST1	4252.53	0.190734	0.168123	1.13449	0.256589	0.546424
CLIC1	60.5515	0.564531	0.497039	1.13579	0.256045	0.546424
PPIAP29	57.5678	0.614387	0.541781	1.13401	0.256789	0.546424
LAMTOR4	53.0801	0.510555	0.451331	1.13122	0.257962	0.547424
PTTG1IP	53.8491	1.12923	0.999273	1.13005	0.258456	0.547424
LAMTOR2	60.9485	0.502374	0.445355	1.12803	0.259307	0.547959
TMBIM4	58.8248	0.527768	0.468671	1.12609	0.260125	0.548421
POMP	88.1076	0.412987	0.369003	1.1192	0.263056	0.553324
PLBD1	111.538	0.38499	0.345134	1.11548	0.264645	0.554674
RPS3AP6	84.2626	0.468375	0.420119	1.11486	0.26491	0.554674
ATP5PD	90.7897	0.442316	0.400296	1.10497	0.269171	0.562308
CMTM3	66.7738	0.417873	0.379351	1.10154	0.27066	0.562849
MAP2K3	62.608	-0.509608	0.462484	-1.10189	0.270508	0.562849
RPS2P5	155.281	0.449246	0.408669	1.09929	0.271641	0.563609
ENSG00000250644	56.7316	0.510385	0.468955	1.08834	0.276443	0.563942
ENSG00000293319	67.7274	0.483324	0.440802	1.09647	0.272875	0.563942
GPC4	121.625	0.341885	0.315035	1.08523	0.277819	0.563942
HMG20B	85.3141	-0.472446	0.43507	-1.08591	0.27752	0.563942
RAB13	66.9144	0.445788	0.409832	1.08773	0.276713	0.563942
RPL14	84.56	0.833743	0.768496	1.0849	0.277965	0.563942
RPL41P2	224.618	0.958297	0.881758	1.0868	0.277124	0.563942
RPL5	233.098	-0.255952	0.234593	-1.09104	0.275253	0.563942
RPS23	70.5592	0.543521	0.498365	1.09061	0.275445	0.563942
RTL8C	55.5624	0.464827	0.427736	1.08671	0.277163	0.563942
DYNLL1	76.0357	0.452118	0.419299	1.07827	0.280913	0.566486
NCSTN	67.3315	-0.42981	0.397893	-1.08021	0.280047	0.566486
PSMB7	52.1486	-0.507656	0.470966	-1.0779	0.281076	0.566486
FCMR	85.701	0.551877	0.512826	1.07615	0.28186	0.566818
CST3	1264.2	0.513039	0.481061	1.06647	0.28621	0.573046
STIP1	107.687	-0.374762	0.351138	-1.06728	0.285846	0.573046
RNASET2	138.249	0.635617	0.600792	1.05796	0.290071	0.57951
LIMK1	55.1291	-0.466316	0.44231	-1.05428	0.291757	0.580342
MATK	105.174	-0.350424	0.332312	-1.0545	0.291653	0.580342
ARPC4	117.927	0.351614	0.335003	1.04958	0.293909	0.581569
ATP5MG	54.9128	0.546251	0.519715	1.05106	0.293232	0.581569
RPS9	56.0176	0.492106	0.469219	1.04878	0.294281	0.581569
COX7A2	56.4512	0.431625	0.414794	1.04058	0.298071	0.584016
EDF1	226.701	0.36177	0.347409	1.04134	0.297719	0.584016
EVL	92.0617	0.420516	0.403663	1.04175	0.297527	0.584016
NDUFB3	53.0193	0.483448	0.463223	1.04366	0.296643	0.584016
C5AR1	147.931	-0.290788	0.281026	-1.03474	0.30079	0.587925
DDOST	54.1153	0.427659	0.41406	1.03284	0.301678	0.587925
PRDX1	1248.32	0.239677	0.232208	1.03217	0.301994	0.587925
COX5A	107.54	0.360259	0.349937	1.0295	0.303247	0.58911
SERPINB6	117.243	0.3237	0.316629	1.02233	0.306625	0.594411
MFSD10	49.2031	0.809642	0.794228	1.01941	0.308009	0.595832
BLVRA	50.9065	0.495349	0.487959	1.01514	0.310037	0.597229
MTCO1P12	205.802	-0.275042	0.27061	-1.01638	0.309449	0.597229
TMBIM1	177.586	0.324498	0.320338	1.01298	0.311068	0.597956
HINT1	96.6746	0.404047	0.400001	1.01012	0.31244	0.599334
RPS3AP26	63.6385	0.457786	0.453938	1.00848	0.313226	0.599585
SPI1	367.172	0.227702	0.227851	0.999346	0.317627	0.606741
ENSG00000283041	96.2936	0.383161	0.384019	0.997765	0.318393	0.606937
BBLN	60.2197	0.543365	0.545833	0.995478	0.319504	0.607788
DAB2	56.3644	-0.44145	0.444072	-0.994094	0.320177	0.607805
SDHD	65.0563	0.395238	0.399542	0.989226	0.322552	0.611047
SYNGR1	146.905	0.307933	0.313197	0.983194	0.325512	0.615379
COX7C	75.7621	0.403995	0.413359	0.977347	0.328398	0.619554
TALDO1	485.055	-0.257327	0.265818	-0.968057	0.333016	0.626974
ENSG00000259760	788.039	0.452629	0.470547	0.961921	0.336089	0.631462
CTSH	124.65	0.285627	0.299377	0.954072	0.340047	0.637589
PNRC1	83.7581	-0.344832	0.362191	-0.952072	0.34106	0.63818
APRT	54.9935	0.421738	0.444485	0.948824	0.34271	0.638655
CAPZA1	77.0142	0.338469	0.356626	0.949086	0.342577	0.638655
EEF1B2	90.3008	0.417993	0.442421	0.944785	0.344769	0.641186
C1QB	212.563	0.63462	0.67448	0.940902	0.346755	0.643572
HSP90AB1	386.857	-0.264769	0.282092	-0.93859	0.347941	0.644466
CDC42	72.3268	0.383324	0.40937	0.936375	0.34908	0.645269
ATP6V0B	239.242	0.324127	0.347874	0.931735	0.351473	0.645779
SDF4	96.8572	0.3081	0.329785	0.934245	0.350178	0.645779
TPI1	481.304	0.298735	0.320254	0.932808	0.350919	0.645779
VPS29	61.1917	0.377522	0.40621	0.929377	0.352694	0.646723
TMED2	55.7748	0.377618	0.407738	0.92613	0.354378	0.648512
HADHB	74.6685	0.328986	0.357423	0.92044	0.357343	0.650037
KDELR1	103.313	0.292144	0.317231	0.92092	0.357092	0.650037
TIMP1	158.965	0.30705	0.332814	0.922588	0.356222	0.650037
NFKBIA	80.5736	-0.380359	0.415397	-0.915652	0.359849	0.650794
RPS2P46	49.038	0.460733	0.50322	0.91557	0.359893	0.650794
SLC3A2	139.467	-0.255965	0.278987	-0.917483	0.35889	0.650794
H3P6	83.2808	0.331683	0.36393	0.911394	0.362088	0.652678
RPL7A	179.681	0.315531	0.346404	0.910876	0.362361	0.652678
MLF2	68.1795	-0.37315	0.411869	-0.905994	0.364939	0.653462
RPL13P12	114.5	0.402825	0.44454	0.906163	0.36485	0.653462
TECR	67.8446	-0.338072	0.373089	-0.906142	0.36486	0.653462
CHCHD2	130.232	0.343367	0.379639	0.904458	0.365752	0.653639
NPL	73.6097	0.345976	0.386401	0.895381	0.370584	0.660983
VAT1	393.868	-0.226603	0.255523	-0.886818	0.375177	0.667873
MAF1	63.5442	-0.336293	0.380861	-0.882982	0.377246	0.670189
RPL36AP37	58.4464	0.581315	0.659317	0.881693	0.377943	0.670189
KRTCAP2	87.7652	0.331263	0.377984	0.876395	0.380815	0.670607
MAP1LC3B2	67.8302	-0.368151	0.419276	-0.878065	0.379909	0.670607
SDHB	69.0647	0.32145	0.367013	0.875853	0.38111	0.670607
YBX1	321.621	2.04246	2.3296	0.87674	0.380628	0.670607
ANXA11	328.198	-0.740507	0.846861	-0.874413	0.381893	0.670696
CD99	205.152	0.243907	0.280182	0.870532	0.38401	0.671822
CYSTM1	218.724	0.293788	0.336974	0.871842	0.383295	0.671822
FDX1	69.4925	0.336905	0.387603	0.869201	0.384737	0.671822
ECHS1	76.0118	0.319469	0.3687	0.866473	0.386231	0.673145
PCBP1	270.027	-0.191777	0.221934	-0.864119	0.387523	0.674113
CTSA	256.481	0.229257	0.26969	0.850077	0.395282	0.676509
EMP3	178.768	0.4308	0.50707	0.849587	0.395555	0.676509
EPHX1	53.326	-0.425874	0.498119	-0.854963	0.392572	0.676509
GDI2	132.342	0.28597	0.335871	0.851427	0.394532	0.676509
HADHA	63.9256	0.330776	0.387617	0.853358	0.393461	0.676509
IL2RG	97.1851	-0.293459	0.342065	-0.857904	0.390945	0.676509
PIGT	49.9441	-0.364047	0.424985	-0.856611	0.39166	0.676509
PTTG1IP2	66.2338	0.333921	0.390606	0.854878	0.392618	0.676509
SRSF9	51.2008	0.369195	0.430504	0.857587	0.391121	0.676509
EFHD2	89.1454	0.335916	0.397274	0.845552	0.397803	0.679085
NPM1	238.069	0.249986	0.296947	0.841853	0.39987	0.680329
NUCB1	111.348	0.267058	0.317827	0.840261	0.400762	0.680329
PPDPF	77.6442	0.370972	0.441148	0.840925	0.40039	0.680329
PARK7	61.5335	0.346669	0.413401	0.838579	0.401706	0.680668
CLTA	200.746	0.247828	0.297126	0.834086	0.404233	0.682228
GPX4	731.981	0.192332	0.231168	0.832	0.405409	0.682228
PTPN6	102.244	-0.270295	0.325012	-0.831646	0.405609	0.682228
RPL36A	49.5781	0.550593	0.66019	0.833991	0.404286	0.682228
ATP5F1C	86.8589	0.277248	0.335083	0.827401	0.40801	0.685007
BASP1	62.3366	-0.351208	0.426531	-0.823405	0.410278	0.687553
TIMP2	56.7499	0.484016	0.590359	0.819867	0.412292	0.689666
RNH1	94.3721	0.267545	0.329258	0.812568	0.416466	0.695376
RABAC1	62.2331	0.331155	0.409264	0.809148	0.41843	0.696291
TGM2	63.3495	0.346038	0.428903	0.806799	0.419782	0.696291
TPP1	287.781	-0.193282	0.239498	-0.807027	0.419651	0.696291
VIM	3128.33	0.130515	0.161865	0.806321	0.420058	0.696291
LINC02244	676.444	0.387126	0.484937	0.798302	0.424695	0.702705
CKB	59.2072	0.507459	0.64218	0.790213	0.429403	0.709213
CD151	110.107	0.242706	0.30918	0.785001	0.432453	0.712963
TPM3	183.166	0.244038	0.31279	0.780196	0.435275	0.716326
MMP7	994.944	0.251927	0.324521	0.776302	0.437571	0.71881
PHPT1	82.6196	0.311702	0.402636	0.774152	0.438841	0.719605
HSPD1P1	52.6493	1.16477	1.51526	0.768692	0.442076	0.721668
IFITM3	69.7548	-0.35529	0.463307	-0.766857	0.443167	0.721668
NDUFA11	70.3623	0.841752	1.09489	0.7688	0.442012	0.721668
PKM	1582.55	0.210886	0.275054	0.76671	0.443254	0.721668
TMBIM6	180.876	0.244915	0.32042	0.764355	0.444656	0.722664
ITM2B	75.7688	-0.269381	0.354719	-0.759421	0.447601	0.725134
TMEM176A	72.473	-0.27992	0.368726	-0.759154	0.447761	0.725134
FTH1	17257	0.103853	0.137888	0.753174	0.451345	0.728257
ISCU	88.1667	-0.262541	0.350843	-0.748316	0.454269	0.728257
NDUFB2	88.5069	0.348511	0.465928	0.747993	0.454464	0.728257
NDUFS8	88.4181	0.261945	0.348354	0.751951	0.452081	0.728257
RAB1A	80.9486	0.29692	0.394161	0.753295	0.451273	0.728257
XRCC6	65.2171	-0.294014	0.392	-0.750036	0.453233	0.728257
IDH1	79.15	-0.320952	0.430584	-0.745389	0.456036	0.729499
FLNA	64.1407	-0.289025	0.390168	-0.740769	0.458833	0.729567
MORF4L1	67.4806	0.301607	0.407549	0.740052	0.459268	0.729567
RNF130	118.363	-0.50738	0.683569	-0.742252	0.457935	0.729567
RPS10	105.661	0.279817	0.377636	0.740969	0.458712	0.729567
LRRFIP1	48.9381	-0.314453	0.42784	-0.734977	0.462353	0.733195
MTATP6P1	650.259	1.0422	1.4251	0.731318	0.464585	0.735459
SEC13	62.0557	0.300164	0.413716	0.725531	0.468126	0.739785
MPP1	54.3638	0.309227	0.427748	0.722918	0.469731	0.74104
H2AZ1	94.0523	0.245625	0.341626	0.718988	0.472148	0.743572
GPAA1	57.9098	0.29871	0.4168	0.716675	0.473575	0.744538
TWF2	96.6558	0.261599	0.366725	0.713338	0.475637	0.746497
MDH1	128.349	0.225149	0.317839	0.708375	0.478712	0.748755
RPL6P27	84.9707	0.27379	0.386459	0.708457	0.478662	0.748755
RPS3	244.988	0.255569	0.363531	0.703017	0.482045	0.752681
ERGIC3	60.4995	0.276926	0.39615	0.699044	0.484525	0.755264
RAB5IF	205.228	0.236998	0.339896	0.697266	0.485637	0.75571
HIGD2A	87.2895	0.259496	0.379025	0.684641	0.49357	0.765452
RHOG	70.8167	-0.694715	1.01396	-0.685152	0.493248	0.765452
C1QA	125.891	-0.360715	0.529165	-0.681668	0.495449	0.766995
NAGK	53.7127	0.278086	0.408701	0.680415	0.496241	0.766995
ATP6V1E1	115.499	0.224151	0.33122	0.676743	0.498569	0.769087
GPI	68.8015	0.248949	0.369862	0.673086	0.500893	0.769087
RPS8	575.88	0.188549	0.280793	0.671486	0.501911	0.769087
RTN4	146.389	0.183017	0.273019	0.670344	0.502639	0.769087
UBTD1	72.9081	-0.242596	0.360109	-0.673673	0.500519	0.769087
WBP2	77.2096	-0.246272	0.367153	-0.670762	0.502372	0.769087
EEF2	349.218	0.150643	0.227073	0.663413	0.507066	0.769496
ENO1	901.869	0.204409	0.311035	0.657189	0.51106	0.769496
HERPUD1	64.4981	-0.263023	0.395611	-0.664852	0.506145	0.769496
HMGN3	49.2615	0.296	0.450675	0.656791	0.511315	0.769496
MYL9	98.0457	0.269171	0.408104	0.659567	0.509532	0.769496
NINJ1	63.1276	-0.276545	0.418832	-0.660278	0.509075	0.769496
PLBD2	65.3049	-0.274752	0.41326	-0.66484	0.506153	0.769496
RHOA	593.657	-0.135148	0.203602	-0.663787	0.506827	0.769496
SPG21	56.7295	-0.264196	0.400137	-0.660265	0.509084	0.769496
TUBB6	71.6235	0.240802	0.36565	0.658558	0.51018	0.769496
C19orf53	55.0171	0.323767	0.496955	0.651502	0.514723	0.769561
CAPZB	104.462	0.205189	0.314933	0.651532	0.514703	0.769561
GTF3A	96.8452	-0.219594	0.335402	-0.65472	0.512648	0.769561
KLF6	52.2618	-0.293506	0.450194	-0.651954	0.514431	0.769561
PCMT1	50.3355	-0.299687	0.4666	-0.642277	0.520693	0.775937
RAC2	419.454	-0.143576	0.223992	-0.640987	0.521531	0.775937
REEP5	49.3504	0.299094	0.46498	0.64324	0.520069	0.775937
HDAC1	53.2915	0.962144	1.51691	0.634278	0.525899	0.778795
PTGDS	2410.53	0.20254	0.318924	0.635072	0.525381	0.778795
REX1BD	52.5219	0.272024	0.428983	0.634115	0.526006	0.778795
ERP29	90.088	0.219346	0.346779	0.632524	0.527045	0.779073
PTGES3	73.6354	-0.245976	0.390765	-0.629472	0.52904	0.77955
RPL24	96.9216	0.28927	0.459579	0.629423	0.529072	0.77955
MPG	59.8839	0.25141	0.40026	0.628118	0.529926	0.779554
ALAS1	57.5278	-0.2621	0.42031	-0.623587	0.532899	0.780164
POLD4	76.6015	0.233282	0.373009	0.625407	0.531704	0.780164
SNHG29	51.5732	0.282689	0.453283	0.623649	0.532858	0.780164
HSPE1	81.732	0.228922	0.370746	0.617463	0.53693	0.78231
LGALS9	222.505	0.168194	0.27189	0.618612	0.536172	0.78231
RAP1B	61.998	-0.255387	0.412615	-0.618949	0.53595	0.78231
ARL6IP5	61.2987	0.238337	0.395066	0.603285	0.546319	0.793089
DYNLRB1	62.2658	0.240218	0.398789	0.60237	0.546928	0.793089
HNRNPK	112.27	0.213017	0.353445	0.602686	0.546717	0.793089
FTH1P7	540.869	0.117364	0.196558	0.597096	0.550443	0.794409
PEPD	89.9295	0.199298	0.333488	0.597616	0.550096	0.794409
PRDX6	119.767	0.19554	0.327177	0.597657	0.550069	0.794409
FIS1	55.0647	0.270519	0.455029	0.594509	0.552172	0.795649
PSMA3	62.605	-0.229529	0.388411	-0.590945	0.554557	0.79783
CD37	370.663	-0.181562	0.309105	-0.587382	0.556947	0.80001
UFC1	61.2716	0.243555	0.416376	0.584939	0.558589	0.801111
RAN	103.539	0.211412	0.362655	0.582955	0.559924	0.801769
LAMTOR5	65.9006	0.239055	0.412165	0.579998	0.561916	0.803364
COPG1	53.1451	-0.241404	0.417789	-0.577813	0.563391	0.803772
PLTP	89.9622	-0.196094	0.339867	-0.576973	0.563958	0.803772
PLP2	74.944	0.255924	0.446212	0.573548	0.566274	0.805817
MACROH2A1	103.578	0.178538	0.31382	0.568918	0.569412	0.806345
RAB10	49.8403	-0.254537	0.446396	-0.570204	0.568539	0.806345
TNFRSF12A	54.6513	0.310657	0.547018	0.567909	0.570097	0.806345
TOMM6	68.8471	0.235502	0.414762	0.567801	0.57017	0.806345
CITED2	82.938	-0.200046	0.355599	-0.562562	0.573733	0.808939
PPP2R1A	90.3909	0.219474	0.390267	0.56237	0.573864	0.808939
TPT1	688.973	-0.161131	0.287114	-0.561207	0.574656	0.808939
ATP5F1B	242.306	0.162828	0.294265	0.55334	0.580031	0.812754
SDCBP	222.296	0.1512	0.272192	0.555491	0.578559	0.812754
TKT	174.809	-0.191793	0.346092	-0.554166	0.579465	0.812754
FBP1	431.145	0.18085	0.332394	0.544084	0.586383	0.815412
MPV17	52.6772	0.224734	0.411787	0.545752	0.585236	0.815412
MYL12B	239.873	0.191489	0.349426	0.54801	0.583685	0.815412
SQOR	106.632	-0.17688	0.323585	-0.546627	0.584635	0.815412
TLE5	78.8526	-0.204656	0.375858	-0.544503	0.586096	0.815412
SGK1	98.0652	-0.223344	0.412702	-0.541175	0.588387	0.816956
BTF3	197.654	0.143144	0.271313	0.527598	0.597778	0.822507
FTH1P8	312.063	0.117064	0.219508	0.533301	0.593826	0.822507
MFSD12	111.995	0.289835	0.544568	0.532228	0.594568	0.822507
OSTF1	50.134	0.231703	0.43601	0.531417	0.59513	0.822507
RPL18	102.459	0.181818	0.343561	0.529216	0.596656	0.822507
SLC25A32	180.488	1.12262	2.12501	0.528291	0.597297	0.822507
IL18BP	51.3317	0.25369	0.485882	0.522122	0.601585	0.826502
PHLDA3	83.0796	0.214939	0.414655	0.518355	0.60421	0.828411
PSMB11	76.5688	-0.194943	0.377204	-0.516811	0.605288	0.828411
UQCRC2	54.4686	0.212176	0.412042	0.514938	0.606596	0.828411
VDAC1P1	110.544	1.03587	2.00671	0.516205	0.605711	0.828411
PSMD8	89.199	-0.177457	0.3468	-0.511698	0.608863	0.830267
CDC37	77.0058	-0.182211	0.360117	-0.505979	0.612872	0.833251
CREG1	330.494	0.129948	0.256769	0.50609	0.612793	0.833251
TYMP	221.123	0.160039	0.319566	0.5008	0.616512	0.836956
RAB11B	69.9132	-0.20637	0.415361	-0.496845	0.619298	0.839493
COX5B	188.78	0.230493	0.474475	0.485786	0.627119	0.848837
ENSG00000293060	284.207	0.106826	0.225999	0.472684	0.636439	0.853582
GRINA	167.931	-0.128011	0.268793	-0.476246	0.633899	0.853582
GSTO1	370.88	0.133421	0.282863	0.471681	0.637155	0.853582
MTND4P9	2078.86	1.06175	2.22194	0.477846	0.63276	0.853582
NRBP1	70.6792	0.189861	0.399548	0.475189	0.634652	0.853582
PSMB6	80.8409	-0.183438	0.38798	-0.472803	0.636354	0.853582
SIRPA	85.3453	-0.180881	0.378757	-0.477565	0.63296	0.853582
ARF1	285.261	-0.119038	0.25723	-0.46277	0.643529	0.855857
CAST	71.3	-0.175567	0.378767	-0.463522	0.64299	0.855857
CD74	1428.35	-0.18588	0.398495	-0.466456	0.640889	0.855857
MVP	61.5453	0.183885	0.397138	0.463025	0.643347	0.855857
PFKL	62.3959	0.178183	0.383388	0.46476	0.642103	0.855857
AP2M1	86.0248	-0.162992	0.355123	-0.458974	0.646253	0.85639
EEF1A1	2203.64	0.0986196	0.217285	0.453873	0.64992	0.85639
HPCAL1	157.393	0.1339	0.296376	0.451793	0.651418	0.85639
RGS10	169.221	0.176195	0.387171	0.455085	0.649048	0.85639
RGS11	169.221	0.176195	0.387171	0.455085	0.649048	0.85639
TRIR	113.127	0.159805	0.353123	0.452547	0.650875	0.85639
UBE2L6	79.7507	0.166024	0.367315	0.451994	0.651273	0.85639
UBXN11	51.6998	-0.193085	0.425307	-0.45399	0.649836	0.85639
STX4	55.3663	0.182853	0.406152	0.450208	0.65256	0.856661
ARRB2	135.586	-0.131335	0.293869	-0.446918	0.654934	0.857317
SDCBP2	174.26	1.03086	2.30119	0.447969	0.654176	0.857317
KCNN4	51.3723	0.185029	0.415731	0.445067	0.656271	0.85784
TSC22D1	82.9097	0.194664	0.441093	0.441322	0.65898	0.860152
NUPR1	55.0229	-0.191614	0.436706	-0.438771	0.660828	0.860506
SHISA5	53.5445	-0.189547	0.432409	-0.438351	0.661132	0.860506
FTH1P11	219.899	0.105367	0.242563	0.434388	0.664007	0.860576
H3-3A	85.8127	0.167926	0.385739	0.435334	0.66332	0.860576
UCP2	285.155	0.10705	0.245063	0.436825	0.662238	0.860576
MFSD14B	49.1009	0.509481	1.17737	0.432729	0.665212	0.860815
MGLL	78.9814	0.157219	0.370807	0.423991	0.671572	0.860815
MTCH1	74.7981	0.170664	0.402708	0.423792	0.671718	0.860815
PCBP2	92.4544	0.176453	0.411837	0.428453	0.668321	0.860815
SLC43A3	63.9099	0.184776	0.429291	0.430421	0.666889	0.860815
UBE2D3	61.2205	-0.164889	0.387442	-0.425583	0.670412	0.860815
UNC93B1	58.6244	0.185356	0.436542	0.424601	0.671128	0.860815
VDAC1	142.326	0.128263	0.298624	0.429512	0.667551	0.860815
CNBP	121.412	0.141448	0.336129	0.420814	0.673891	0.862391
TMEM14B	72.5609	0.165319	0.395004	0.418523	0.675565	0.863326
CAPNS1	141.144	0.152112	0.369589	0.411571	0.680654	0.864148
DAZAP2	59.518	-0.160251	0.391344	-0.40949	0.68218	0.864148
GSTK1	106.751	0.141458	0.34188	0.413764	0.679047	0.864148
MYD88	49.6801	0.175503	0.430859	0.407333	0.683763	0.864148
RAB20	73.8315	-0.148031	0.362938	-0.40787	0.683369	0.864148
RAB7A	167.678	0.120097	0.292198	0.411012	0.681064	0.864148
TRAPPC14	56.4017	-0.525089	1.26995	-0.413471	0.679262	0.864148
UQCRH	78.5421	0.159457	0.385687	0.413435	0.679288	0.864148
CMTM6	48.615	0.171801	0.426151	0.403147	0.68684	0.86684
NACA	250.378	-0.843792	2.1129	-0.399352	0.689634	0.869166
ACTN1	74.9346	0.149078	0.376906	0.39553	0.692452	0.871518
MTND5P9	603.206	0.761747	1.94238	0.392172	0.694931	0.873437
SOD1	148.092	0.127671	0.32817	0.389039	0.697247	0.875146
EIF4EBP1	59.9392	-0.157775	0.407253	-0.387414	0.69845	0.875454
PSMA7	520.781	0.0946964	0.245275	0.386083	0.699435	0.87549
MTND1P23	177.796	0.120023	0.312012	0.384674	0.700479	0.875599
XBP1	56.5368	-0.171662	0.449582	-0.381825	0.702591	0.877041
ATP1A1	80.7579	0.130639	0.346593	0.376923	0.706231	0.880383
EIF6	58.4435	-0.162681	0.435934	-0.373179	0.709015	0.880642
HSPD1	69.4739	0.139267	0.37361	0.372761	0.709326	0.880642
UQCRC1	115.389	0.112824	0.301961	0.373638	0.708674	0.880642
CLPTM1	62.6072	-0.148411	0.403872	-0.36747	0.713268	0.88314
EEF1G	480.944	0.102073	0.277564	0.367745	0.713063	0.88314
NDUFAF3	90.4385	0.120819	0.332143	0.363756	0.71604	0.885374
ACTR2	68.1702	-0.137881	0.382216	-0.36074	0.718294	0.886374
SNX32	185.819	1.13328	3.14728	0.360081	0.718786	0.886374
KCNAB2	65.9216	-0.134498	0.382182	-0.351922	0.724897	0.892706
EEF1A1P6	247.484	0.0987482	0.284206	0.347453	0.728251	0.892817
EIF3C	53.542	-0.144307	0.416413	-0.346547	0.728932	0.892817
EIF4A2	52.9691	-0.145243	0.421339	-0.344717	0.730307	0.892817
FTH1P5	92.6691	0.113947	0.330613	0.344655	0.730354	0.892817
IL1RN	226.173	-0.260746	0.75797	-0.344006	0.730842	0.892817
SSU72	71.0177	-0.129186	0.373967	-0.345448	0.729757	0.892817
PRKCSH	54.9566	-0.146915	0.438948	-0.334699	0.737853	0.90018
BLVRB	81.8145	0.142074	0.430789	0.3298	0.741551	0.90207
LPL	89.6072	0.108883	0.331023	0.328928	0.74221	0.90207
NDUFB8	49.0644	0.145827	0.443605	0.328731	0.742359	0.90207
SEC11A	54.3929	0.133495	0.417346	0.319866	0.74907	0.909017
JTB	72.9313	0.116175	0.366505	0.316982	0.751257	0.910464
EIF3CL	50.0568	-0.13553	0.429668	-0.315431	0.752435	0.910685
HNRNPC	67.9532	0.117585	0.376278	0.312494	0.754665	0.912177
TUFM	70.8632	0.112305	0.362874	0.309489	0.75695	0.913732
RPL5P1	170.991	0.714799	2.32892	0.306924	0.758902	0.914881
PSMA1	75.1818	-0.109618	0.359101	-0.305256	0.760171	0.915206
TRMT112	55.9869	0.148112	0.490461	0.301986	0.762663	0.916999
MT2A	107.861	0.13249	0.445247	0.297565	0.766035	0.919471
RPS18	57.7663	-0.406098	1.36891	-0.296657	0.766728	0.919471
ACP2	80.5458	0.109736	0.3781	0.290229	0.771641	0.920292
AKR7A2	51.6989	0.124068	0.424948	0.29196	0.770317	0.920292
COMT	94.9345	0.104906	0.369481	0.283929	0.776465	0.920292
DNAJA1	57.4932	0.117112	0.404669	0.289403	0.772273	0.920292
FKBP8	115.357	0.0852404	0.299452	0.284654	0.775909	0.920292
GABARAP	306.705	0.0774145	0.26476	0.292395	0.769985	0.920292
H3-3B	86.9846	0.113762	0.397844	0.285947	0.774918	0.920292
MTARC2	545.223	0.997625	3.4813	0.286567	0.774444	0.920292
STXBP2	69.8333	-0.108257	0.375224	-0.288514	0.772953	0.920292
ALDOA	2841.15	-0.0481884	0.171451	-0.281063	0.778662	0.921703
ATRAID	71.2924	0.109863	0.398784	0.275494	0.782937	0.921991
BRK1	90.9792	0.0964315	0.347316	0.277648	0.781283	0.921991
LYZ	203.449	0.0887166	0.321606	0.275855	0.78266	0.921991
SEPHS2	61.3627	0.114439	0.414021	0.27641	0.782234	0.921991
MALAT1	1403.69	-0.0634121	0.232865	-0.272313	0.785381	0.923681
ATP1B3	120.454	0.0839505	0.312419	0.268712	0.788152	0.925749
RPS15AP1	137.695	-0.530158	1.98911	-0.26653	0.789831	0.926533
CDIPT	57.4299	0.112124	0.426764	0.262732	0.792757	0.928775
DCTN2	65.0789	0.102316	0.395062	0.258988	0.795645	0.930965
GAL	140.259	0.531433	2.08551	0.254822	0.798861	0.932344
RPS19BP1	70.6038	0.110166	0.432027	0.254999	0.798724	0.932344
BST2	84.1205	-0.0957187	0.381426	-0.25095	0.801853	0.933534
C15orf48	356.093	0.112536	0.448599	0.250862	0.801921	0.933534
CXCL16	220.747	-0.0684627	0.287543	-0.238096	0.811807	0.943842
EIF4A1	227.675	-0.0888961	0.378825	-0.234663	0.81447	0.944216
NACA2	330.613	0.0785978	0.332989	0.236037	0.813404	0.944216
PCBD1	104.84	0.0904878	0.389426	0.232362	0.816257	0.944216
PSMA6	86.8249	0.0939728	0.403292	0.233014	0.81575	0.944216
YWHAQ	63.1073	-0.106927	0.467874	-0.228537	0.819228	0.946457
CORO1C	74.5022	0.0810197	0.360604	0.224677	0.82223	0.946825
FTH1P23	120.357	0.0660526	0.295137	0.223803	0.82291	0.946825
MSN	106.888	0.0704625	0.316249	0.222807	0.823686	0.946825
RAB5C	136.254	0.0636784	0.281507	0.226205	0.821042	0.946825
LCP1	328.372	0.0536548	0.245812	0.218275	0.827214	0.949127
LITAF	193.376	-0.0585068	0.268909	-0.217571	0.827763	0.949127
ADIPOR1	83.0019	0.0715695	0.338867	0.211202	0.83273	0.949715
EMC7	68.1735	-0.077628	0.372762	-0.208251	0.835033	0.949715
FBXW5	69.5892	-0.0777516	0.369669	-0.210327	0.833412	0.949715
FUS	53.155	-0.101003	0.48966	-0.206271	0.836579	0.949715
GNB2	60.1038	-0.0834933	0.395775	-0.210962	0.832917	0.949715
RHEB	60.5519	-0.0826052	0.399679	-0.206679	0.836261	0.949715
TMEM14C	57.8981	0.0932665	0.438201	0.21284	0.831452	0.949715
UBA52	131.842	0.569566	2.71971	0.209422	0.834119	0.949715
BABAM2	127.557	-0.0657039	0.323695	-0.202981	0.83915	0.950527
GHITM	109.164	-0.075578	0.372863	-0.202696	0.839372	0.950527
TBCB	71.2608	0.0729011	0.366443	0.198943	0.842308	0.952672
EIF4H	58.6959	0.0782573	0.396092	0.197574	0.843379	0.952706
TGFB1	71.0187	0.0760253	0.389161	0.195357	0.845113	0.953488
CD93	315.842	0.867204	4.56286	0.190057	0.849264	0.956991
S100A11P1	1702.63	0.681812	3.66567	0.185999	0.852445	0.958216
SRM	61.0956	0.0727424	0.389912	0.186561	0.852005	0.958216
RPS25	396.396	0.283801	1.54261	0.183975	0.854033	0.958823
CCL3	51.056	0.103736	0.580309	0.17876	0.858126	0.960674
NDUFS3	71.0309	-0.0684804	0.385023	-0.177861	0.858832	0.960674
PLA2G7	124.193	0.0557856	0.311633	0.17901	0.85793	0.960674
ARHGDIA	163.634	-0.0451602	0.266449	-0.169489	0.865412	0.966267
EEF1A1P50	383.57	0.0439094	0.260108	0.168812	0.865944	0.966267
AKR1A1	129.522	0.0437165	0.287716	0.151943	0.879232	0.96792
AKR1B1	129.522	0.0437165	0.287716	0.151943	0.879232	0.96792
ATP5F1D	74.8701	0.0650205	0.415831	0.156363	0.875747	0.96792
CCNI	80.9264	-0.0531219	0.34561	-0.153705	0.877842	0.96792
CHMP2A	49.8912	-0.0603946	0.420794	-0.143525	0.885876	0.96792
COPE	124.713	0.0498242	0.330962	0.150543	0.880336	0.96792
DHRS7	51.6475	0.0641512	0.435196	0.147408	0.88281	0.96792
EIF1	382.798	0.0425784	0.295915	0.143887	0.88559	0.96792
ENG	74.2894	-0.0608937	0.384652	-0.158309	0.874213	0.96792
HLA-C	86.2849	-0.0557918	0.372143	-0.14992	0.880827	0.96792
LGALS3	1509.16	-0.0598522	0.409532	-0.146148	0.883805	0.96792
MAP2K2	49.7672	0.068937	0.421554	0.163531	0.870101	0.96792
NAPA	73.3662	0.0552998	0.364908	0.151545	0.879546	0.96792
NDUFV2	51.971	0.0600766	0.420775	0.142776	0.886467	0.96792
RHOC	392.272	0.058655	0.376809	0.155662	0.876299	0.96792
TMEM147	68.4857	0.0578617	0.367401	0.157489	0.874859	0.96792
VDAC2	93.9951	-0.0484182	0.33618	-0.144024	0.885481	0.96792
YWHAZ	132.156	0.0542825	0.357712	0.151749	0.879385	0.96792
ABHD12	76.0362	0.0473499	0.353013	0.134131	0.893299	0.969505
ACAT2	155.47	-0.0480048	0.369974	-0.129752	0.896763	0.969505
ARF5	62.1617	-0.0528225	0.386807	-0.13656	0.891378	0.969505
DRAP1	60.8282	-0.0626312	0.476495	-0.131441	0.895426	0.969505
EIF3G	61.5718	0.0518008	0.391329	0.132372	0.89469	0.969505
EIF3K	80.228	0.0451799	0.350565	0.128877	0.897455	0.969505
GNS	64.1048	-0.0590305	0.43166	-0.136752	0.891227	0.969505
HNRNPA2B1	50.2768	-0.0591833	0.446247	-0.132624	0.89449	0.969505
YWHAH	63.4617	0.0574311	0.437888	0.131155	0.895653	0.969505
CCL22	243.014	0.140133	1.11468	0.125716	0.899957	0.969918
RPS26	366.877	0.234497	1.84631	0.127008	0.898934	0.969918
CYC1	67.2147	0.0503335	0.407105	0.123638	0.901602	0.970548
CNPY3	65.7818	0.0445454	0.374609	0.118912	0.905345	0.972708
SARAF	183.867	0.0338512	0.285856	0.118421	0.905734	0.972708
CORO1B	66.5309	-0.0537278	0.469712	-0.114384	0.908933	0.974707
DUSP10	222.433	0.229168	2.04542	0.11204	0.910792	0.974707
PRNP	49.7021	-0.0490646	0.437012	-0.112273	0.910607	0.974707
ACTG1P1	519.849	0.366048	4.56253	0.0802291	0.936055	0.977958
AUP1	63.9248	-0.0339515	0.396948	-0.0855315	0.931839	0.977958
AURKAIP1	50.3189	-0.0365886	0.450795	-0.0811646	0.935311	0.977958
COTL1	312.633	0.0215482	0.272271	0.0791422	0.936919	0.977958
DUSP11	189.024	-0.226433	2.7264	-0.0830518	0.93381	0.977958
DUSP12	190.063	-0.224144	2.57788	-0.0869492	0.930712	0.977958
EIF3D	50.1054	-0.0439324	0.432781	-0.101512	0.919144	0.977958
EIF3L	65.5223	0.0420708	0.455376	0.0923869	0.926391	0.977958
GSDME	55.3452	-0.0428853	0.405764	-0.10569	0.915828	0.977958
HSPA8	801.882	0.0170692	0.212365	0.0803764	0.935938	0.977958
LAMTOR1	73.2964	0.0361438	0.360574	0.10024	0.920154	0.977958
MRPS6	72.5545	0.0339655	0.404653	0.0839374	0.933106	0.977958
MTND2P28	84.0496	-0.029009	0.359396	-0.0807162	0.935668	0.977958
PGLS	52.9888	-0.0434476	0.424394	-0.102376	0.918459	0.977958
PSMD4	54.5066	0.0395685	0.414458	0.0954705	0.923941	0.977958
RACK1	610.644	0.0166753	0.21213	0.0786089	0.937344	0.977958
SELENOF	77.7358	-0.0335641	0.356204	-0.0942274	0.924929	0.977958
SLC25A51	74.9912	0.367965	3.6118	0.101879	0.918853	0.977958
SNX10	52.7902	-0.0606092	0.721427	-0.084013	0.933046	0.977958
ST13	84.1171	0.0274903	0.342366	0.0802949	0.936003	0.977958
TOMM7	64.2404	0.0443512	0.470326	0.0942989	0.924872	0.977958
VCP	54.0409	0.0359614	0.410299	0.0876469	0.930157	0.977958
ATP6V1H	133.664	0.0232969	0.312593	0.0745278	0.94059	0.978328
C1QC	169.333	0.0394901	0.527045	0.0749274	0.940272	0.978328
RAC1	110.895	0.023965	0.323277	0.0741314	0.940906	0.978328
ACTR3	64.7723	0.0260082	0.400337	0.0649657	0.948201	0.980708
CD63	988.763	0.201595	3.22537	0.0625027	0.950162	0.980708
HMOX1	96.6124	0.025414	0.392762	0.0647058	0.948408	0.980708
HNRNPA1	123.111	-0.0212427	0.323412	-0.0656831	0.94763	0.980708
PLEK	140.394	0.14003	2.13394	0.0656206	0.94768	0.980708
PPP1CA	139.675	0.0183134	0.302773	0.0604856	0.951769	0.980708
SCAMP2	70.9781	0.0232952	0.372259	0.0625779	0.950103	0.980708
VAMP3	61.9415	0.0235178	0.385475	0.0610101	0.951351	0.980708
HEBP1	66.3206	0.0213129	0.395741	0.0538558	0.95705	0.98504
HSP90AA1	167.559	-0.0166659	0.318223	-0.0523719	0.958232	0.985149
HLA-DRA	74.0444	-0.0213042	0.438964	-0.0485328	0.961292	0.986298
PLEK2	172.067	-0.117894	2.44271	-0.0482635	0.961506	0.986298
CD83	55.1655	-0.0184633	0.475912	-0.0387957	0.969053	0.986705
CYP27A1	706.397	-0.00709457	0.17663	-0.0401663	0.967961	0.986705
HLA-DRB5	60.9588	-0.0164746	0.427567	-0.038531	0.969264	0.986705
LASP1	55.9343	-0.0157153	0.410358	-0.0382966	0.969451	0.986705
MYL12A	188.76	0.185305	4.5633	0.0406077	0.967609	0.986705
SLC16A3	125.999	0.0139719	0.338675	0.0412546	0.967093	0.986705
SNX17	52.6187	0.0184889	0.42827	0.043171	0.965565	0.986705
MTND1P9	924.145	0.0102377	0.28482	0.0359445	0.971327	0.987515
EIF3I	51.0876	0.0148042	0.446722	0.0331396	0.973563	0.988691
LPXN	55.4934	0.0117915	0.404172	0.0291746	0.976725	0.990802
FKBP1A	176.289	0.00846961	0.310679	0.0272616	0.978251	0.991251
PRELID1	55.8079	0.0109123	0.425362	0.0256541	0.979533	0.991452
TUBB4B	73.454	-0.00891455	0.382859	-0.0232842	0.981424	0.992268
5_8S_rRNA	476.312	-0.0289924	1.69534	-0.0171012	0.986356	0.99396
C1orf43	101.55	-0.00584225	0.326392	-0.0178995	0.985719	0.99396
RAB1B	87.668	-0.00694971	0.370736	-0.0187457	0.985044	0.99396
CYBC1	49.5025	-0.00554642	0.438116	-0.0126597	0.989899	0.995338
PBDC1	48.9475	-0.00581304	0.424218	-0.013703	0.989067	0.995338
CCT3	57.1335	0.00415349	0.409368	0.0101461	0.991905	0.995753
HLA-A	88.0496	-0.00321774	0.399666	-0.00805108	0.993576	0.995753
SLC7A8	59.309	0.00420505	0.448883	0.00936783	0.992526	0.995753
ZFAND5	51.3482	-0.00193483	0.424912	-0.00455349	0.996367	0.997457
HCLS1	73.7295	0.0008431	0.381856	0.0022079	0.998238	0.998238
5S_rRNA	1.00295	0.143921	2.3897	0.0602255	0.951976	NA
A1BG	1.27962	0.746148	2.22676	0.335083	0.737563	NA
A1BG-AS1	2.73218	-0.128837	1.5682	-0.0821558	0.934523	NA
A2M-AS1	0	NA	NA	NA	NA	NA
A4GALT	1.00295	0.143921	2.3897	0.0602255	0.951976	NA
AAAS	3.73514	-0.0557512	1.364	-0.0408734	0.967397	NA
AACS	2.47325	-0.434373	1.67756	-0.258932	0.795688	NA
AAGAB	4.97176	-0.149241	1.20392	-0.123963	0.901345	NA
AAK1	1.72184	-1.18245	1.99863	-0.591631	0.554098	NA
AAMDC	6.30177	0.4939	1.08635	0.454639	0.649369	NA
AAMP	31.3704	-0.128188	0.558963	-0.229331	0.818612	NA
AAR2	6.15061	-0.942408	1.11845	-0.842604	0.39945	NA
AARS1	12.2583	-1.0899	0.844852	-1.29005	0.197033	NA
AARS2	1.00295	0.143921	2.3897	0.0602255	0.951976	NA
AARSD1	4.52954	0.470883	1.27961	0.367988	0.712882	NA
AASDH	1.00295	0.143921	2.3897	0.0602255	0.951976	NA
AASDHPPT	5.21437	-0.276531	1.17813	-0.234721	0.814425	NA
AATF	7.1936	-0.167413	1.03572	-0.161639	0.87159	NA
ABALON	14.5069	-0.939952	0.776127	-1.21108	0.225865	NA
ABAT	0.233674	-1.29128	4.99611	-0.258458	0.796054	NA
ABCA1	1.52223	0.154497	2.08304	0.0741688	0.940876	NA
ABCA10	1.52223	0.154497	2.08304	0.0741688	0.940876	NA
ABCA2	0.726281	-0.873916	3.17387	-0.275347	0.783049	NA
ABCA3	1.00295	0.143921	2.3897	0.0602255	0.951976	NA
ABCA5	0	NA	NA	NA	NA	NA
ABCA7	1.49556	0.12137	2.07846	0.058394	0.953435	NA
ABCB10	3.58592	1.46638	1.45607	1.00708	0.313896	NA
ABCB6	2.20551	-0.870935	1.77216	-0.491453	0.623106	NA
ABCB7	2.2559	0.455786	1.70758	0.266919	0.789531	NA
ABCB8	5.25583	0.280726	1.18775	0.236351	0.81316	NA
ABCB9	0.476281	-2.29936	4.79032	-0.480001	0.631226	NA
ABCC1	0.752952	-0.823057	3.16372	-0.260155	0.794744	NA
ABCC10	1.48817	-0.866392	2.16302	-0.400547	0.688753	NA
ABCC3	4.41996	-0.875456	1.3404	-0.653129	0.513673	NA
ABCC4	1.00295	0.143921	2.3897	0.0602255	0.951976	NA
ABCC5	3.00886	0.144097	1.49588	0.0963292	0.923259	NA
ABCD1	10.4643	-0.272638	0.867714	-0.314202	0.753368	NA
ABCD3	1.49556	0.12137	2.07846	0.058394	0.953435	NA
ABCD4	5.26476	0.276917	1.1701	0.236662	0.812919	NA
ABCE1	6.66693	-0.41034	1.08338	-0.378758	0.704867	NA
ABCF1	1.00295	0.143921	2.3897	0.0602255	0.951976	NA
ABCF2	3.73514	-0.0557512	1.364	-0.0408734	0.967397	NA
ABCF3	9.52952	-0.00191373	0.911157	-0.00210033	0.998324	NA
ABCG1	2.69812	-0.690381	1.67175	-0.41297	0.679629	NA
ABCG2	1.7633	0.565002	1.92348	0.293739	0.768957	NA
ABHD10	4.51181	0.45546	1.2672	0.359422	0.719279	NA
ABHD11	3.76181	-0.0413553	1.37161	-0.030151	0.975947	NA
ABHD13	1.23663	-0.434844	2.23183	-0.194838	0.84552	NA
ABHD14A	3.8122	0.735264	1.37513	0.534687	0.592866	NA
ABHD14B	23.6218	-0.796115	0.608431	-1.30847	0.190714	NA
ABHD15	2.28257	0.47642	1.71398	0.277961	0.781042	NA
ABHD16A	4.24548	-0.0236731	1.29049	-0.0183443	0.985364	NA
ABHD17A	23.9058	0.59089	0.67496	0.875445	0.381332	NA
ABHD17AP1	1.27962	0.746148	2.22676	0.335083	0.737563	NA
ABHD17AP3	0	NA	NA	NA	NA	NA
ABHD17AP4	0.27667	1.63884	4.98872	0.32851	0.742526	NA
ABHD17AP5	0	NA	NA	NA	NA	NA
ABHD17AP6	0	NA	NA	NA	NA	NA
ABHD17B	1.00295	0.143921	2.3897	0.0602255	0.951976	NA
ABHD18	0.760345	1.15084	3.14856	0.365515	0.714727	NA
ABHD2	10.7573	-0.0600916	0.864211	-0.0695334	0.944565	NA
ABHD3	5.75891	0.00701947	1.19219	0.0058879	0.995302	NA
ABHD4	21.0156	-0.520612	0.639623	-0.813936	0.415682	NA
ABHD5	3.44214	-0.711129	1.44297	-0.492822	0.622138	NA
ABHD6	6.2751	0.486157	1.09196	0.445213	0.656166	NA
ABHD8	6.65061	-0.630081	1.07631	-0.585407	0.558274	NA
ABI1	21.4316	0.0666258	0.637495	0.104512	0.916763	NA
ABI2	0.726281	-0.873916	3.17387	-0.275347	0.783049	NA
ABI3	15.7434	-0.890809	0.727025	-1.22528	0.220469	NA
ABITRAM	5.50737	0.137663	1.15184	0.119516	0.904867	NA
ABL1	1.47923	-0.856366	2.07505	-0.412697	0.679829	NA
ABL2	2.23218	-0.841492	1.77912	-0.472983	0.636226	NA
ABLIM1	0.476281	-2.29936	4.79032	-0.480001	0.631226	NA
ABLIM3	3.28553	0.374028	1.4575	0.256624	0.797469	NA
ABR	9.90361	-0.598801	0.902005	-0.663856	0.506782	NA
ABR-AS1	9.90361	-0.598801	0.902005	-0.663856	0.506782	NA
ABRAXAS1	1.25295	0.712078	2.22368	0.320225	0.748798	NA
ABRAXAS2	3.70107	-0.459644	1.41505	-0.324826	0.745313	NA
ABT1	2.23958	-0.174137	1.71307	-0.101652	0.919033	NA
ABTB1	10.2395	-0.202802	0.883923	-0.229434	0.818532	NA
ACAA1	39.2335	0.297606	0.495092	0.601113	0.547765	NA
ACAA2	35.0237	0.580411	0.497326	1.16706	0.243184	NA
ACAA2P1	1.00295	0.143921	2.3897	0.0602255	0.951976	NA
ACACA	0	NA	NA	NA	NA	NA
ACAD10	1.00295	0.143921	2.3897	0.0602255	0.951976	NA
ACAD11	0	NA	NA	NA	NA	NA
ACAD8	3.45847	-0.287609	1.44365	-0.199224	0.842087	NA
ACAD9	7.74694	0.0475743	0.981543	0.0484689	0.961343	NA
ACADM	12.2099	-0.158364	0.813527	-0.194664	0.845656	NA
ACADS	16.5932	0.148677	0.713536	0.208366	0.834943	NA
ACADSB	1.00295	0.143921	2.3897	0.0602255	0.951976	NA
ACAP1	0.726281	-0.873916	3.17387	-0.275347	0.783049	NA
ACAP2	3.97035	-0.597139	1.36269	-0.438205	0.661238	NA
ACAP3	2.77518	0.403582	1.57054	0.25697	0.797202	NA
ACAT1	25.3257	0.729393	0.579482	1.2587	0.208139	NA
ACBD3	10.8447	0.891002	0.877913	1.01491	0.310149	NA
ACBD4	1.00295	0.143921	2.3897	0.0602255	0.951976	NA
ACBD5	3.25146	-0.0810972	1.45752	-0.0556406	0.955628	NA
ACBD6	3.00146	-0.33458	1.53527	-0.217929	0.827484	NA
ACCS	0.752952	-0.823057	3.16372	-0.260155	0.794744	NA
ACD	3.92735	-1.00458	1.38261	-0.726586	0.46748	NA
ACE	3.22633	-0.554707	1.59564	-0.347639	0.728112	NA
ACER3	3.05185	0.633759	1.53001	0.414219	0.678714	NA
ACIN1	6.7366	-0.17917	1.05268	-0.170204	0.86485	NA
ACLY	7.02066	0.144189	1.02781	0.140287	0.888433	NA
ACO1	17.3744	0.511469	0.730332	0.700325	0.483725	NA
ACO2	31.6726	-0.0657887	0.519961	-0.126526	0.899315	NA
ACOT11	14.6614	0.545825	0.745621	0.732041	0.464144	NA
ACOT13	8.59328	0.486968	0.951944	0.511551	0.608965	NA
ACOT2	29.4428	0.701408	0.565668	1.23996	0.214988	NA
ACOT4	14.1876	-0.017758	0.760227	-0.0233589	0.981364	NA
ACOT7	17.2064	-0.986881	0.70362	-1.40258	0.160743	NA
ACOT8	9.2499	0.213744	0.914132	0.233822	0.815123	NA
ACOT9	12.7779	0.204941	0.810344	0.252906	0.800341	NA
ACOX1	2.48218	-0.441084	1.63618	-0.269582	0.787482	NA
ACOX3	3.69214	-0.455084	1.41255	-0.322173	0.747322	NA
ACP1	46.2173	0.299825	0.436129	0.687468	0.491788	NA
ACP6	0.476281	-2.29936	4.79032	-0.480001	0.631226	NA
ACRBP	1.5133	0.166747	2.08112	0.0801235	0.936139	NA
ACSF2	4.73809	-0.0135616	1.2261	-0.0110608	0.991175	NA
ACSF3	7.9569	-0.398497	0.984501	-0.404771	0.685646	NA
ACSL1	32.525	-0.122642	0.551827	-0.222246	0.824122	NA
ACSL3	5.44804	-0.390424	1.15962	-0.336684	0.736355	NA
ACSL4	8.18177	-0.483372	0.974521	-0.49601	0.619887	NA
ACSL5	8.48203	-0.0211924	0.972198	-0.0217984	0.982609	NA
ACSM5	1.74556	0.526445	2.00883	0.262066	0.79327	NA
ACSS1	3.26779	0.35272	1.49774	0.235502	0.813819	NA
ACSS2	10.2558	-0.0645753	0.871452	-0.0741008	0.94093	NA
ACTA2	21.4895	-0.130423	0.665378	-0.196013	0.8446	NA
ACTBP2	12.7602	0.19906	0.790467	0.251826	0.801176	NA
ACTG1P10	0	NA	NA	NA	NA	NA
ACTG1P20	1.5133	0.166747	2.08112	0.0801235	0.936139	NA
ACTL6A	7.18467	-0.164918	1.04334	-0.158068	0.874403	NA
ACTMAP	1.72184	-1.18245	1.99863	-0.591631	0.554098	NA
ACTN2	0	NA	NA	NA	NA	NA
ACTN4	7.98955	-0.0410607	0.97193	-0.0422466	0.966302	NA
ACTR10	25.8781	-0.0834458	0.574917	-0.145144	0.884597	NA
ACTR1A	29.507	0.140664	0.534725	0.263058	0.792506	NA
ACTR1B	14.7231	0.0924329	0.745865	0.123927	0.901373	NA
ACTR3-AS1	0.25	1.56502	4.99379	0.313392	0.753983	NA
ACTR3B	0.519278	0.176003	4.81395	0.036561	0.970835	NA
ACTR3C	0.968889	-1.46535	2.93536	-0.499206	0.617634	NA
ACTR5	1.7559	-0.255397	1.93244	-0.132163	0.894855	NA
ACTR6	3.73514	-0.0557512	1.364	-0.0408734	0.967397	NA
ACTR8	3.21586	-0.0924568	1.49192	-0.0619718	0.950585	NA
ACTRT3	0	NA	NA	NA	NA	NA
ACVR1	5.69958	-0.501843	1.15304	-0.435236	0.663391	NA
ACVR1B	1.00295	0.143921	2.3897	0.0602255	0.951976	NA
ACVR2A	0.726281	-0.873916	3.17387	-0.275347	0.783049	NA
ACY1	10.2025	-0.0756395	0.874457	-0.0864988	0.93107	NA
ACYP1	2.98218	0.126931	1.53322	0.0827871	0.934021	NA
ACYP2	4.01181	0.144132	1.31904	0.109271	0.912988	NA
ADA	3.47774	-0.697084	1.45346	-0.479604	0.631509	NA
ADA2	7.22774	1.24894	1.36038	0.918084	0.358575	NA
ADAL	1.00295	0.143921	2.3897	0.0602255	0.951976	NA
ADAM10	4.01181	0.144132	1.31904	0.109271	0.912988	NA
ADAM15	9.8842	-0.443762	0.904536	-0.490596	0.623712	NA
ADAM17	3.69214	-0.455084	1.41255	-0.322173	0.747322	NA
ADAM28	3.77813	0.33418	1.36739	0.244392	0.806927	NA
ADAM8	23.8228	0.705908	0.601355	1.17386	0.24045	NA
ADAM9	7.81366	0.606254	0.992113	0.611073	0.541151	NA
ADAMTS14	0	NA	NA	NA	NA	NA
ADAMTSL4	1.00295	0.143921	2.3897	0.0602255	0.951976	NA
ADAP1	2.75886	-0.109158	1.57557	-0.0692814	0.944766	NA
ADAP2	16.3727	0.458314	0.70791	0.647418	0.517361	NA
ADAR	12.7955	-1.03711	0.859519	-1.20662	0.227578	NA
ADARB1	1.25295	0.712078	2.22368	0.320225	0.748798	NA
ADAT1	1.72923	-0.286805	1.92668	-0.14886	0.881664	NA
ADAT3	1.96291	-0.604412	1.85334	-0.326121	0.744333	NA
ADCK1	1.47923	-0.856366	2.07505	-0.412697	0.679829	NA
ADCK2	11.1624	-0.187468	0.848883	-0.220841	0.825216	NA
ADCK5	1.00295	0.143921	2.3897	0.0602255	0.951976	NA
ADCY3	19.7947	0.749115	0.660019	1.13499	0.25638	NA
ADCY4	0	NA	NA	NA	NA	NA
ADCY7	10.1388	-0.807553	0.91907	-0.878664	0.379584	NA
ADD1	12.4776	-0.0901891	0.792166	-0.113851	0.909356	NA
ADD3	2.28257	0.47642	1.71398	0.277961	0.781042	NA
ADGRE1	0.492607	0.103436	4.8692	0.021243	0.983052	NA
ADGRE2	4.0548	0.51015	1.34105	0.38041	0.703641	NA
ADGRE3	3.28553	0.374028	1.4575	0.256624	0.797469	NA
ADGRE5	39.0656	-0.351296	0.496196	-0.707978	0.478959	NA
ADGRG1	1.43624	-2.18879	2.58859	-0.845554	0.397802	NA
ADH5	15.7764	0.279454	0.722814	0.38662	0.699038	NA
ADH5P4	0	NA	NA	NA	NA	NA
ADHFE1	1.00295	0.143921	2.3897	0.0602255	0.951976	NA
ADI1	8.27361	0.228554	0.953121	0.239795	0.810489	NA
ADIPOR2	1.72923	-0.286805	1.92668	-0.14886	0.881664	NA
ADISSP	28.8198	0.603037	0.548764	1.0989	0.271811	NA
ADK	16.0413	0.494277	0.735991	0.671581	0.50185	NA
ADM	8.89316	1.09569	1.48672	0.736983	0.461133	NA
ADNP	1.52962	1.14427	2.06357	0.55451	0.57923	NA
ADNP-AS1	0.242607	-1.31859	4.99418	-0.264025	0.791761	NA
ADO	12.1416	-0.396343	0.805055	-0.492318	0.622495	NA
ADORA1	0.233674	-1.29128	4.99611	-0.258458	0.796054	NA
ADORA2B	2.53997	1.36407	1.71125	0.797118	0.425383	NA
ADORA3	2.0489	0.886371	1.85339	0.478244	0.632477	NA
ADPGK	14.6905	-0.106799	0.73605	-0.145098	0.884634	NA
ADPGK-AS1	0.476281	-2.29936	4.79032	-0.480001	0.631226	NA
ADPRH	6.48506	-0.0754098	1.07464	-0.0701722	0.944057	NA
ADPRHL1	0.242607	-1.31859	4.99418	-0.264025	0.791761	NA
ADPRM	1.24556	-0.447485	2.23317	-0.200381	0.841183	NA
ADPRS	17.0955	-0.32207	0.705707	-0.456379	0.648118	NA
ADRA2B	4.90505	-1.07561	1.25436	-0.857501	0.391168	NA
ADRB2	0.752952	-0.823057	3.16372	-0.260155	0.794744	NA
ADSL	8.14463	-0.308151	1.01047	-0.304958	0.760398	NA
ADSS1	0.744019	-0.78387	4.37537	-0.179155	0.857816	NA
ADSS2	12.9257	-0.0856062	0.790376	-0.108311	0.913749	NA
ADTRP	1.7633	0.565002	1.92348	0.293739	0.768957	NA
AEBP2	0.52667	2.58758	4.64391	0.557197	0.577393	NA
AEN	1.72923	-0.286805	1.92668	-0.14886	0.881664	NA
AFAP1	0.476281	-2.29936	4.79032	-0.480001	0.631226	NA
AFAP1L1	5.73365	-0.235991	1.13294	-0.2083	0.834995	NA
AFF1	2.44812	-1.09603	1.72556	-0.635174	0.525315	NA
AFF4	3.97774	-0.227832	1.33698	-0.170408	0.864689	NA
AFG1L	0.25	1.56502	4.99379	0.313392	0.753983	NA
AFG2B	1.27962	0.746148	2.22676	0.335083	0.737563	NA
AFG3L1P	1.00295	0.143921	2.3897	0.0602255	0.951976	NA
AFG3L2	11.7084	-0.166456	0.813738	-0.204557	0.837918	NA
AFMID	1.7633	0.565002	1.92348	0.293739	0.768957	NA
AFTPH	7.21288	-0.359657	1.02322	-0.351497	0.725216	NA
AFTPH-DT	1.24556	-0.447485	2.23317	-0.200381	0.841183	NA
AGA	11.1624	-0.187468	0.848883	-0.220841	0.825216	NA
AGAP2-AS1	1.00295	0.143921	2.3897	0.0602255	0.951976	NA
AGAP3	11.7529	-0.164583	0.843898	-0.195027	0.845372	NA
AGAP6	0.233674	-1.29128	4.99611	-0.258458	0.796054	NA
AGAP9	0	NA	NA	NA	NA	NA
AGBL5	1.47923	-0.856366	2.07505	-0.412697	0.679829	NA
AGFG1	2.03997	0.897645	1.85075	0.485016	0.627665	NA
AGFG2	1.00295	0.143921	2.3897	0.0602255	0.951976	NA
AGGF1	5.74997	0.0105903	1.14259	0.00926874	0.992605	NA
AGK	1.00295	0.143921	2.3897	0.0602255	0.951976	NA
AGL	0.726281	-0.873916	3.17387	-0.275347	0.783049	NA
AGO1	2.24112	-0.847928	1.82408	-0.464852	0.642037	NA
AGO2	1.00295	0.143921	2.3897	0.0602255	0.951976	NA
AGO3	1.00295	0.143921	2.3897	0.0602255	0.951976	NA
AGO4	1.00295	0.143921	2.3897	0.0602255	0.951976	NA
AGPAT1	2.0059	0.144039	1.78117	0.0808679	0.935547	NA
AGPAT2	44.705	-0.0663081	0.444408	-0.149205	0.881391	NA
AGPAT3	2.97479	-0.353954	1.52763	-0.231701	0.81677	NA
AGPAT4	1.5133	0.166747	2.08112	0.0801235	0.936139	NA
AGPAT5	0.476281	-2.29936	4.79032	-0.480001	0.631226	NA
AGPS	4.73809	-0.0135616	1.2261	-0.0110608	0.991175	NA
AGRN	3.97774	-0.227832	1.33698	-0.170408	0.864689	NA
AGTPBP1	1.24556	-0.447485	2.23317	-0.200381	0.841183	NA
AGTRAP	36.9087	-0.392929	0.498405	-0.788373	0.430478	NA
AHCTF1	1.00295	0.143921	2.3897	0.0602255	0.951976	NA
AHCTF1P1	0	NA	NA	NA	NA	NA
AHCY	23.9469	0.41716	0.598235	0.697317	0.485604	NA
AHCYL1	23.2734	0.173572	0.598257	0.29013	0.771717	NA
AHCYL2	1.00295	0.143921	2.3897	0.0602255	0.951976	NA
AHDC1	1.24556	-0.447485	2.23317	-0.200381	0.841183	NA
AHI1	1.00295	0.143921	2.3897	0.0602255	0.951976	NA
AHNAK	14.5087	0.0460304	0.740533	0.0621585	0.950437	NA
AHNAK2	0	NA	NA	NA	NA	NA
AHR	1.00295	0.143921	2.3897	0.0602255	0.951976	NA
AHSA1	21.0288	-0.305677	0.667646	-0.457844	0.647065	NA
AHSA2P	2.2559	0.455786	1.70758	0.266919	0.789531	NA
AICDA	0.769278	1.13225	3.1458	0.359924	0.718904	NA
AIDA	7.94655	-0.225779	0.977366	-0.231008	0.817309	NA
AIDAP1	0	NA	NA	NA	NA	NA
AIF1	8.97605	-0.164505	0.995667	-0.165221	0.86877	NA
AIFM1	8.24848	0.0465077	0.982713	0.0473259	0.962254	NA
AIFM2	10.8101	-0.672927	0.893121	-0.753455	0.451176	NA
AIFM3	0	NA	NA	NA	NA	NA
AIG1	5.6111	0.685695	1.1982	0.572269	0.56714	NA
AIMP1	7.2366	0.0358169	1.0218	0.0350526	0.972038	NA
AIMP2	8.19655	-0.129325	0.971853	-0.133071	0.894137	NA
AIP	24.1208	-0.0162916	0.615438	-0.0264715	0.978881	NA
AIRIM	1.47923	-0.856366	2.07505	-0.412697	0.679829	NA
AJM1	1.00295	0.143921	2.3897	0.0602255	0.951976	NA
AK1	1.7633	0.565002	1.92348	0.293739	0.768957	NA
AK2	8.71583	-0.111346	0.937898	-0.118719	0.905498	NA
AK3	6.51771	0.35897	1.06864	0.335914	0.736936	NA
AK4	4.70249	-0.0214582	1.28492	-0.0167	0.986676	NA
AK4P1	2.48958	0.137721	1.64258	0.0838448	0.93318	NA
AK4P3	1.25295	0.712078	2.22368	0.320225	0.748798	NA
AK5	12.4557	0.816508	0.87181	0.936566	0.348982	NA
AK6	4.9733	-0.444365	1.22532	-0.362653	0.716864	NA
AK8	2.6818	-1.28529	1.66912	-0.770042	0.441275	NA
AK9	0.476281	-2.29936	4.79032	-0.480001	0.631226	NA
AKAP10	1.72923	-0.286805	1.92668	-0.14886	0.881664	NA
AKAP11	0.742607	1.06133	4.35583	0.243657	0.807497	NA
AKAP13	6.45685	0.139377	1.16429	0.11971	0.904713	NA
AKAP13-AS1	0.970429	-3.32491	4.83787	-0.687269	0.491913	NA
AKAP17A	1.73958	-1.12362	2.43654	-0.461152	0.64469	NA
AKAP17BP	0.476281	-2.29936	4.79032	-0.480001	0.631226	NA
AKAP6	0.27667	1.63884	4.98872	0.32851	0.742526	NA
AKAP7	1.00295	0.143921	2.3897	0.0602255	0.951976	NA
AKAP8	1.97923	0.118462	1.8631	0.0635833	0.949302	NA
AKAP8L	7.64617	-0.722922	1.003	-0.720759	0.471058	NA
AKAP9	3.25146	-0.0810972	1.45752	-0.0556406	0.955628	NA
AKIP1	10.2647	-0.066384	0.880014	-0.0754352	0.939868	NA
AKIRIN1	10.9554	-0.124097	0.840409	-0.147663	0.882609	NA
AKIRIN2	30.5757	-0.722503	0.532492	-1.35683	0.174834	NA
AKNA	1.24556	-0.447485	2.23317	-0.200381	0.841183	NA
AKR1C3	0.726281	-0.873916	3.17387	-0.275347	0.783049	NA
AKR1E2	0	NA	NA	NA	NA	NA
AKR7A3	0.476281	-2.29936	4.79032	-0.480001	0.631226	NA
AKR7L	0	NA	NA	NA	NA	NA
AKT1	7.54874	0.15929	1.05239	0.151361	0.879691	NA
AKT1S1	13.3398	-0.850619	0.798464	-1.06532	0.286731	NA
AKT2	3.48514	-0.271053	1.40677	-0.192677	0.847212	NA
AKT3	0	NA	NA	NA	NA	NA
AKTIP	2.97479	-0.353954	1.52763	-0.231701	0.81677	NA
AKTIPP2	0	NA	NA	NA	NA	NA
ALAD	4.73809	-0.0135616	1.2261	-0.0110608	0.991175	NA
ALCAM	11.5161	0.142762	0.819267	0.174256	0.861664	NA
ALDH16A1	7.95549	-0.228094	0.98817	-0.230824	0.817451	NA
ALDH18A1	2.77518	0.403582	1.57054	0.25697	0.797202	NA
ALDH1A1	6.29297	0.479042	1.13318	0.422743	0.672483	NA
ALDH1A2	1.00295	0.143921	2.3897	0.0602255	0.951976	NA
ALDH1A3-AS1	0.752952	-0.823057	3.16372	-0.260155	0.794744	NA
ALDH1B1	1.25295	0.712078	2.22368	0.320225	0.748798	NA
ALDH1L2	1.24556	-0.447485	2.23317	-0.200381	0.841183	NA
ALDH2	9.32514	-0.993551	1.01901	-0.975012	0.329554	NA
ALDH3A2	15.3048	0.0936767	0.750438	0.124829	0.900659	NA
ALDH3B1	21.5602	-0.437086	0.64698	-0.675579	0.499308	NA
ALDH4A1	12.281	-0.142199	0.839634	-0.169358	0.865515	NA
ALDH5A1	3.97774	-0.227832	1.33698	-0.170408	0.864689	NA
ALDH6A1	2.0489	0.886371	1.85339	0.478244	0.632477	NA
ALDH7A1	2.80924	0.959408	1.58715	0.604486	0.54552	NA
ALDH7A1P1	0	NA	NA	NA	NA	NA
ALDH9A1	21.6209	-0.363354	0.631631	-0.575263	0.565114	NA
ALDOAP2	1.00295	0.143921	2.3897	0.0602255	0.951976	NA
ALDOC	1.23663	-0.434844	2.23183	-0.194838	0.84552	NA
ALG1	1.23663	-0.434844	2.23183	-0.194838	0.84552	NA
ALG10	0.483674	0.130355	4.88836	0.0266664	0.978726	NA
ALG11	2.0059	0.144039	1.78117	0.0808679	0.935547	NA
ALG12	2.48218	-0.441084	1.63618	-0.269582	0.787482	NA
ALG13	2.22184	-0.207026	1.79649	-0.115239	0.908256	NA
ALG14	7.4954	0.144624	1.01719	0.14218	0.886938	NA
ALG1L15P	0	NA	NA	NA	NA	NA
ALG2	8.75131	-0.0938689	0.962387	-0.0975375	0.9223	NA
ALG3	32.9415	-0.458535	0.530398	-0.86451	0.387308	NA
ALG5	16.0309	0.0563861	0.709603	0.0794615	0.936666	NA
ALG6	1.00295	0.143921	2.3897	0.0602255	0.951976	NA
ALG8	14.8145	-0.546723	0.744577	-0.734274	0.462782	NA
ALG9	3.7174	-0.0763337	1.45967	-0.0522951	0.958294	NA
ALKAL2	8.42773	0.959945	0.989635	0.969999	0.332047	NA
ALKBH1	1.00295	0.143921	2.3897	0.0602255	0.951976	NA
ALKBH2	1.7633	0.565002	1.92348	0.293739	0.768957	NA
ALKBH3	3.98514	0.131157	1.34021	0.0978628	0.922041	NA
ALKBH4	2.23958	-0.174137	1.71307	-0.101652	0.919033	NA
ALKBH5	14.8886	-0.153328	0.749248	-0.204642	0.837852	NA
ALKBH6	4.92137	-0.754298	1.22906	-0.613717	0.539403	NA
ALKBH7	29.5386	0.519276	0.54488	0.953011	0.340584	NA
ALKBH8	0.242607	-1.31859	4.99418	-0.264025	0.791761	NA
ALOX15B	14.5834	0.927495	0.83904	1.10542	0.268976	NA
ALOX5	9.00144	-0.022581	0.938693	-0.0240558	0.980808	NA
ALOX5AP	28.0778	-0.246529	0.548743	-0.449262	0.653243	NA
ALPK1	1.77223	0.553419	1.92582	0.287368	0.773831	NA
ALPK3	2.0059	0.144039	1.78117	0.0808679	0.935547	NA
ALS2	0.25	1.56502	4.99379	0.313392	0.753983	NA
ALS2CL	0.242607	-1.31859	4.99418	-0.264025	0.791761	NA
ALYREF	4.32408	0.327603	1.37897	0.23757	0.812215	NA
AMACR	2.0059	0.144039	1.78117	0.0808679	0.935547	NA
AMBRA1	2.49112	-0.447682	1.68229	-0.266115	0.790151	NA
AMD1	13.606	-0.655121	0.798593	-0.820344	0.41202	NA
AMDHD1	1.5133	0.166747	2.08112	0.0801235	0.936139	NA
AMDHD2	12.2364	-0.144145	0.81963	-0.175866	0.860399	NA
AMFR	27.3744	0.165896	0.602278	0.275447	0.782973	NA
AMMECR1L	1.00295	0.143921	2.3897	0.0602255	0.951976	NA
AMN1	1.52962	1.14427	2.06357	0.55451	0.57923	NA
AMPD2	4.88731	-1.09377	1.2795	-0.854841	0.392639	NA
AMPD3	23.0275	-0.339528	0.642552	-0.528405	0.597218	NA
AMT	1.23663	-0.434844	2.23183	-0.194838	0.84552	NA
AMY2B	1.00295	0.143921	2.3897	0.0602255	0.951976	NA
AMZ1	4.92291	-1.08167	1.25873	-0.859335	0.390156	NA
AMZ2	26.3812	-0.136269	0.570314	-0.238937	0.811154	NA
AMZ2P1	2.48958	0.137721	1.64258	0.0838448	0.93318	NA
ANAPC10	1.00295	0.143921	2.3897	0.0602255	0.951976	NA
ANAPC11	47.3597	0.69889	0.495514	1.41043	0.158412	NA
ANAPC13	10.0622	0.426672	0.886535	0.48128	0.630317	NA
ANAPC15	6.56071	0.586443	1.07137	0.547377	0.584119	NA
ANAPC16	9.97913	-0.145374	0.877086	-0.165746	0.868357	NA
ANAPC1P2	1.23663	-0.434844	2.23183	-0.194838	0.84552	NA
ANAPC2	4.74702	-0.0175597	1.24905	-0.0140584	0.988783	NA
ANAPC4	6.42587	-0.546592	1.10207	-0.495969	0.619916	NA
ANAPC5	19.3654	0.329499	0.651936	0.505416	0.613266	NA
ANAPC7	7.74694	0.0475743	0.981543	0.0484689	0.961343	NA
ANG	1.00295	0.143921	2.3897	0.0602255	0.951976	NA
ANGEL1	4.48809	-0.177882	1.25688	-0.141527	0.887454	NA
ANGEL2	0.726281	-0.873916	3.17387	-0.275347	0.783049	NA
ANGPT4	1.27962	0.746148	2.22676	0.335083	0.737563	NA
ANGPTL6	1.97184	-0.612402	1.8555	-0.330048	0.741364	NA
ANK1	0	NA	NA	NA	NA	NA
ANK2	0	NA	NA	NA	NA	NA
ANKAR	0	NA	NA	NA	NA	NA
ANKDD1A	1.00295	0.143921	2.3897	0.0602255	0.951976	NA
ANKFY1	2.48218	-0.441084	1.63618	-0.269582	0.787482	NA
ANKH	3.76181	-0.0413553	1.37161	-0.030151	0.975947	NA
ANKIB1	1.00295	0.143921	2.3897	0.0602255	0.951976	NA
ANKLE2	4.21142	-0.377549	1.29974	-0.29048	0.771449	NA
ANKMY1	1.24556	-0.447485	2.23317	-0.200381	0.841183	NA
ANKMY2	3.73514	-0.0557512	1.364	-0.0408734	0.967397	NA
ANKRA2	2.24851	-0.181779	1.71555	-0.105959	0.915615	NA
ANKRD10	12.6846	-0.146474	0.789386	-0.185554	0.852795	NA
ANKRD11	7.9837	-0.404912	1.03708	-0.390435	0.696215	NA
ANKRD11P2	0.519278	0.176003	4.81395	0.036561	0.970835	NA
ANKRD12	2.24851	-0.181779	1.71555	-0.105959	0.915615	NA
ANKRD13A	2.73218	-0.128837	1.5682	-0.0821558	0.934523	NA
ANKRD13C	1.24556	-0.447485	2.23317	-0.200381	0.841183	NA
ANKRD13C-DT	3.25146	-0.0810972	1.45752	-0.0556406	0.955628	NA
ANKRD13D	6.77806	0.252614	1.04678	0.241324	0.809304	NA
ANKRD16	0.986626	-1.40381	2.93182	-0.478818	0.632068	NA
ANKRD17	3.25146	-0.0810972	1.45752	-0.0556406	0.955628	NA
ANKRD20A1	0	NA	NA	NA	NA	NA
ANKRD20A3P	0	NA	NA	NA	NA	NA
ANKRD20A5P	0	NA	NA	NA	NA	NA
ANKRD26	0.519278	0.176003	4.81395	0.036561	0.970835	NA
ANKRD27	1.47923	-0.856366	2.07505	-0.412697	0.679829	NA
ANKRD28	1.24556	-0.447485	2.23317	-0.200381	0.841183	NA
ANKRD29	3.28553	0.374028	1.4575	0.256624	0.797469	NA
ANKRD35	0	NA	NA	NA	NA	NA
ANKRD36	1.00295	0.143921	2.3897	0.0602255	0.951976	NA
ANKRD36B	1.52223	0.154497	2.08304	0.0741688	0.940876	NA
ANKRD36C	2.0059	0.144039	1.78117	0.0808679	0.935547	NA
ANKRD37	5.71578	-0.229717	1.15538	-0.198824	0.842401	NA
ANKRD39	4.97176	-0.149241	1.20392	-0.123963	0.901345	NA
ANKRD40	2.73218	-0.128837	1.5682	-0.0821558	0.934523	NA
ANKRD42	1.00295	0.143921	2.3897	0.0602255	0.951976	NA
ANKRD42-DT	0	NA	NA	NA	NA	NA
ANKRD44	2.0059	0.144039	1.78117	0.0808679	0.935547	NA
ANKRD46	1.47923	-0.856366	2.07505	-0.412697	0.679829	NA
ANKRD49	1.73817	-0.297348	2.01691	-0.147427	0.882795	NA
ANKRD50	0	NA	NA	NA	NA	NA
ANKRD52	3.41701	-1.20525	1.56329	-0.770972	0.440723	NA
ANKRD54	4.97916	0.137529	1.22573	0.112202	0.910663	NA
ANKRD63	0.233674	-1.29128	4.99611	-0.258458	0.796054	NA
ANKRD9	7.26173	0.242979	1.02076	0.238038	0.811851	NA
ANKS1A	1.24556	-0.447485	2.23317	-0.200381	0.841183	NA
ANKS3	0.726281	-0.873916	3.17387	-0.275347	0.783049	NA
ANKS6	0	NA	NA	NA	NA	NA
ANKZF1	4.16103	-1.12807	1.35141	-0.834732	0.403869	NA
ANO5	0	NA	NA	NA	NA	NA
ANO6	15.1358	-0.488827	0.77036	-0.634543	0.525726	NA
ANO8	0	NA	NA	NA	NA	NA
ANOS1	0.968889	-1.46535	2.93536	-0.499206	0.617634	NA
ANP32A	26.8697	0.276879	0.557479	0.496663	0.619427	NA
ANP32B	34.6929	-0.573629	0.515201	-1.11341	0.265533	NA
ANP32BP1	0	NA	NA	NA	NA	NA
ANP32E	2.48958	0.137721	1.64258	0.0838448	0.93318	NA
ANPEP	16.9425	0.61822	0.713948	0.865918	0.386535	NA
ANTKMT	17.5961	0.148435	0.694213	0.213818	0.830689	NA
ANTXR1	0.476281	-2.29936	4.79032	-0.480001	0.631226	NA
ANTXR2	2.23958	-0.174137	1.71307	-0.101652	0.919033	NA
ANXA2P1	5.54882	0.672646	1.1555	0.582125	0.560483	NA
ANXA2P3	0.27667	1.63884	4.98872	0.32851	0.742526	NA
ANXA2R	0	NA	NA	NA	NA	NA
ANXA2R-AS1	0.476281	-2.29936	4.79032	-0.480001	0.631226	NA
ANXA2R-OT1	0.752952	-0.823057	3.16372	-0.260155	0.794744	NA
ANXA6	2.02223	0.864867	1.84777	0.46806	0.639742	NA
ANXA7	30.1148	-0.0782442	0.53818	-0.145387	0.884406	NA
ANXA9	0.726281	-0.873916	3.17387	-0.275347	0.783049	NA
AOAH	11.7588	0.0804981	0.811143	0.0992403	0.920947	NA
AOC1	1.7559	-0.255397	1.93244	-0.132163	0.894855	NA
AOPEP	0.476281	-2.29936	4.79032	-0.480001	0.631226	NA
AP1AR	2.48958	0.137721	1.64258	0.0838448	0.93318	NA
AP1B1	21.7024	-0.030224	0.630213	-0.0479584	0.961749	NA
AP1G1	2.97479	-0.353954	1.52763	-0.231701	0.81677	NA
AP1G2	5.69065	-0.498862	1.13856	-0.438152	0.661276	NA
AP1G2-AS1	1.23663	-0.434844	2.23183	-0.194838	0.84552	NA
AP1M1	16.7203	1.06078	1.03019	1.0297	0.303149	NA
AP1S1	21.682	0.414226	0.621737	0.66624	0.505258	NA
AP1S2	25.6686	0.317185	0.577517	0.549222	0.582853	NA
AP1S3	0.769278	1.13225	3.1458	0.359924	0.718904	NA
AP2A1	19.1372	-0.276602	0.656028	-0.421632	0.673294	NA
AP2A2	2.95847	-0.856249	1.53965	-0.556131	0.578121	NA
AP2B1	7.6195	-0.731905	1.03099	-0.709906	0.477762	NA
AP3B1	10.7484	-0.0583394	0.85012	-0.0686249	0.945288	NA
AP3D1	16.1803	-0.264557	0.726013	-0.364397	0.715562	NA
AP3M1	4.73809	-0.0135616	1.2261	-0.0110608	0.991175	NA
AP3M2	1.72923	-0.286805	1.92668	-0.14886	0.881664	NA
AP3S1	44.9252	0.0134493	0.444416	0.0302628	0.975857	NA
AP3S2	1.72923	-0.286805	1.92668	-0.14886	0.881664	NA
AP4B1	2.48218	-0.441084	1.63618	-0.269582	0.787482	NA
AP4E1	0.233674	-1.29128	4.99611	-0.258458	0.796054	NA
AP4M1	2.48958	0.137721	1.64258	0.0838448	0.93318	NA
AP4S1	0.233674	-1.29128	4.99611	-0.258458	0.796054	NA
AP5B1	11.6758	-0.421042	0.840381	-0.501013	0.616362	NA
AP5M1	1.23663	-0.434844	2.23183	-0.194838	0.84552	NA
AP5S1	4.01181	0.144132	1.31904	0.109271	0.912988	NA
AP5Z1	4.45403	-0.516862	1.27849	-0.404275	0.686011	NA
APAF1	0	NA	NA	NA	NA	NA
APBA2	0.233674	-1.29128	4.99611	-0.258458	0.796054	NA
APBA3	5.44804	-0.390424	1.15962	-0.336684	0.736355	NA
APBB1	3.95249	-0.588955	1.35783	-0.433748	0.664472	NA
APBB1IP	12.2366	-0.153564	0.813329	-0.18881	0.850242	NA
APBB2	1.00295	0.143921	2.3897	0.0602255	0.951976	NA
APBB3	2.23958	-0.174137	1.71307	-0.101652	0.919033	NA
APC	1.00295	0.143921	2.3897	0.0602255	0.951976	NA
APEH	16.1624	-0.262237	0.704728	-0.372111	0.70981	NA
APEX1	27.3564	0.171784	0.556872	0.30848	0.757717	NA
APEX2	3.45107	-0.715692	1.44539	-0.495153	0.620492	NA
APH1A	42.208	0.0875336	0.4581	0.19108	0.848463	NA
APH1B	6.51032	0.138647	1.06737	0.129896	0.896649	NA
API5	6.42433	-0.315969	1.10034	-0.287154	0.773994	NA
APIP	7.96583	-0.400656	0.986764	-0.40603	0.68472	NA
APLF	0.25	1.56502	4.99379	0.313392	0.753983	NA
APMAP	45.1521	0.113967	0.452397	0.251919	0.801104	NA
APOBEC3C	15.0636	0.0530212	0.747054	0.0709737	0.943419	NA
APOBEC3D	0.476281	-2.29936	4.79032	-0.480001	0.631226	NA
APOBEC3F	1.00295	0.143921	2.3897	0.0602255	0.951976	NA
APOBEC3G	6.93467	-0.276898	1.04959	-0.263815	0.791923	NA
APOBR	20.562	0.0766091	0.638222	0.120035	0.904455	NA
APOC1P1	7.5814	0.536001	1.006	0.532804	0.594169	NA
APOC4	0	NA	NA	NA	NA	NA
APOC4-APOC2	1.02962	0.199357	2.94015	0.0678049	0.945941	NA
APOD	3.90531	-2.68103	1.89023	-1.41837	0.156084	NA
APOL1	1.00295	0.143921	2.3897	0.0602255	0.951976	NA
APOL2	6.74399	0.0332421	1.0454	0.0317983	0.974633	NA
APOL3	1.00295	0.143921	2.3897	0.0602255	0.951976	NA
APOL6	1.24556	-0.447485	2.23317	-0.200381	0.841183	NA
APOO	11.5216	-0.957428	0.8547	-1.12019	0.262632	NA
APOOL	0.476281	-2.29936	4.79032	-0.480001	0.631226	NA
APP	47.1893	0.203237	0.444258	0.457475	0.64733	NA
APP-DT	47.1893	0.203237	0.444258	0.457475	0.64733	NA
APPL1	6.09477	0.637621	1.12455	0.567002	0.570713	NA
APPL2	2.71586	-0.660662	1.59099	-0.415251	0.677958	NA
APTR	0.510345	0.202895	4.83122	0.0419965	0.966501	NA
APTX	4.98809	0.133709	1.20813	0.110674	0.911875	NA
AQP9	15.4266	1.37552	0.782526	1.75779	0.0787833	NA
AQR	1.00295	0.143921	2.3897	0.0602255	0.951976	NA
ARAF	11.2173	-0.307271	0.846379	-0.363042	0.716573	NA
ARAP1	32.5703	-0.368555	0.518744	-0.710476	0.477409	NA
ARAP2	1.00295	0.143921	2.3897	0.0602255	0.951976	NA
ARAP3	2.20551	-0.870935	1.77216	-0.491453	0.623106	NA
ARB2A	1.47923	-0.856366	2.07505	-0.412697	0.679829	NA
ARCN1	10.4451	-0.140641	0.868397	-0.161955	0.871341	NA
AREL1	1.7559	-0.255397	1.93244	-0.132163	0.894855	NA
ARF3	20.6386	-0.107752	0.638687	-0.168709	0.866026	NA
ARF4P1	0	NA	NA	NA	NA	NA
ARF6	17.8796	-0.10127	0.705896	-0.143463	0.885925	NA
ARFGAP1	7.574	0.343697	1.01309	0.339255	0.734417	NA
ARFGAP2	8.97618	-0.177814	0.920683	-0.193133	0.846855	NA
ARFGAP3	11.9584	-0.101606	0.806695	-0.125954	0.899769	NA
ARFGEF1	1.47923	-0.856366	2.07505	-0.412697	0.679829	NA
ARFGEF2	1.96445	-1.44847	1.95574	-0.740628	0.458919	NA
ARFGEF3	0	NA	NA	NA	NA	NA
ARFIP1	3.93475	-0.609098	1.37665	-0.442448	0.658165	NA
ARFIP2	6.451	-0.306615	1.07181	-0.286071	0.774824	NA
ARFRP1	7.96429	-0.216212	0.978165	-0.221039	0.825062	NA
ARG2	0.760345	1.15084	3.14856	0.365515	0.714727	NA
ARGLU1	5.44804	-0.390424	1.15962	-0.336684	0.736355	NA
ARHGAP10	12.5379	-0.50924	0.887212	-0.573977	0.565983	NA
ARHGAP11A-SCG5	0	NA	NA	NA	NA	NA
ARHGAP12	1.52223	0.154497	2.08304	0.0741688	0.940876	NA
ARHGAP15	7.55768	0.156399	1.03297	0.151407	0.879654	NA
ARHGAP17	12.8029	-0.911134	0.851892	-1.06954	0.284826	NA
ARHGAP18	6.59772	0.382581	1.12528	0.339987	0.733866	NA
ARHGAP21	1.24556	-0.447485	2.23317	-0.200381	0.841183	NA
ARHGAP22	7.16988	-0.570949	1.0273	-0.555777	0.578364	NA
ARHGAP24	2.97479	-0.353954	1.52763	-0.231701	0.81677	NA
ARHGAP25	22.5368	-0.106594	0.635294	-0.167787	0.866751	NA
ARHGAP26	1.49556	0.12137	2.07846	0.058394	0.953435	NA
ARHGAP27	1.95551	-1.44152	1.9128	-0.753618	0.451079	NA
ARHGAP27P1-BPTFP1-KPNA2P3	1.00295	0.143921	2.3897	0.0602255	0.951976	NA
ARHGAP30	22.5753	0.145952	0.606907	0.240485	0.809954	NA
ARHGAP31	2.72479	-0.666402	1.59339	-0.418229	0.67578	NA
ARHGAP33	0.242607	-1.31859	4.99418	-0.264025	0.791761	NA
ARHGAP35	1.24556	-0.447485	2.23317	-0.200381	0.841183	NA
ARHGAP40	13.6816	-0.328778	0.767821	-0.428196	0.668509	NA
ARHGAP45	8.88279	-0.681983	0.935158	-0.72927	0.465836	NA
ARHGAP5	1.23663	-0.434844	2.23183	-0.194838	0.84552	NA
ARHGAP5-AS1	1.00295	0.143921	2.3897	0.0602255	0.951976	NA
ARHGAP6	0.242607	-1.31859	4.99418	-0.264025	0.791761	NA
ARHGAP9	5.78404	0.268009	1.12844	0.237503	0.812267	NA
ARHGEF10L	8.65523	-0.307142	1.16288	-0.264122	0.791686	NA
ARHGEF11	8.57334	-1.15974	1.08857	-1.06537	0.286707	NA
ARHGEF12	4.30776	-0.000727117	1.42636	-0.00050977	0.999593	NA
ARHGEF17	0	NA	NA	NA	NA	NA
ARHGEF18	3.2174	-0.54883	1.50548	-0.364554	0.715444	NA
ARHGEF2	21.0839	-0.380621	0.653653	-0.582298	0.560366	NA
ARHGEF2-AS2	21.0839	-0.380621	0.653653	-0.582298	0.560366	NA
ARHGEF5	0	NA	NA	NA	NA	NA
ARHGEF6	2.24851	-0.181779	1.71555	-0.105959	0.915615	NA
ARHGEF7	2.73218	-0.128837	1.5682	-0.0821558	0.934523	NA
ARHGEF9	0.726281	-0.873916	3.17387	-0.275347	0.783049	NA
ARID1A	1.47923	-0.856366	2.07505	-0.412697	0.679829	NA
ARID1B	1.00295	0.143921	2.3897	0.0602255	0.951976	NA
ARID2	1.00295	0.143921	2.3897	0.0602255	0.951976	NA
ARID3A	1.98958	-0.573793	1.85982	-0.308521	0.757686	NA
ARID3B	0.476281	-2.29936	4.79032	-0.480001	0.631226	NA
ARID4A	3.45107	-0.715692	1.44539	-0.495153	0.620492	NA
ARID4B	2.72479	-0.666402	1.59339	-0.418229	0.67578	NA
ARID5A	22.7378	0.111591	0.613579	0.181869	0.855686	NA
ARID5B	2.75886	-0.109158	1.57557	-0.0692814	0.944766	NA
ARIH1	0.242607	-1.31859	4.99418	-0.264025	0.791761	NA
ARIH2	4.97176	-0.149241	1.20392	-0.123963	0.901345	NA
ARIH2OS	0	NA	NA	NA	NA	NA
ARK2N	0.726281	-0.873916	3.17387	-0.275347	0.783049	NA
ARL1	7.87111	0.131586	1.93567	0.0679796	0.945802	NA
ARL10	10.7824	-0.699509	1.4525	-0.48159	0.630097	NA
ARL11	10.0133	0.853408	1.01249	0.842879	0.399296	NA
ARL13B	0.476281	-2.29936	4.79032	-0.480001	0.631226	NA
ARL14EP	3.96881	-0.223429	1.33434	-0.167445	0.86702	NA
ARL15	4.18629	-0.752606	1.39013	-0.541391	0.588238	NA
ARL16	5.97471	-0.100022	1.10697	-0.0903568	0.928004	NA
ARL17A	0	NA	NA	NA	NA	NA
ARL17B	1.00295	0.143921	2.3897	0.0602255	0.951976	NA
ARL2	41.1744	0.147123	0.473647	0.310617	0.756092	NA
ARL2BP	4.73809	-0.0135616	1.2261	-0.0110608	0.991175	NA
ARL2-SNX15	41.1744	0.147123	0.473647	0.310617	0.756092	NA
ARL3	2.0059	0.144039	1.78117	0.0808679	0.935547	NA
ARL4A	5.74104	0.0139176	1.12447	0.0123771	0.990125	NA
ARL4C	1.7633	0.565002	1.92348	0.293739	0.768957	NA
ARL4D	11.0927	-0.326764	0.913711	-0.357624	0.720625	NA
ARL5A	5.75737	0.259124	1.13694	0.227912	0.819714	NA
ARL5B	0	NA	NA	NA	NA	NA
ARL6	0	NA	NA	NA	NA	NA
ARL6IP4	47.0509	-0.0572743	0.534056	-0.107244	0.914595	NA
ARL6IP6	3.21586	-0.0924568	1.49192	-0.0619718	0.950585	NA
ARL8A	24.3775	0.700743	0.625744	1.11986	0.262775	NA
ARL8B	31.5969	0.0648498	0.561356	0.115523	0.90803	NA
ARMC10	6.36849	1.22857	1.10823	1.10859	0.267607	NA
ARMC10P1	2.69658	-0.144055	1.73336	-0.0831072	0.933766	NA
ARMC12	3.97774	-0.227832	1.33698	-0.170408	0.864689	NA
ARMC5	1.97184	-0.612402	1.8555	-0.330048	0.741364	NA
ARMC6	4.01181	0.144132	1.31904	0.109271	0.912988	NA
ARMC7	5.04882	0.440716	1.20851	0.364676	0.715353	NA
ARMC8	5.01476	0.144157	1.195	0.120633	0.903982	NA
ARMC9	2.0059	0.144039	1.78117	0.0808679	0.935547	NA
ARMCX1	9.82097	0.37145	0.895671	0.414717	0.678349	NA
ARMCX2	3.00886	0.144097	1.49588	0.0963292	0.923259	NA
ARMCX3	8.76622	0.219592	0.934633	0.23495	0.814248	NA
ARMCX3-AS1	0.233674	-1.29128	4.99611	-0.258458	0.796054	NA
ARMCX5	1.72923	-0.286805	1.92668	-0.14886	0.881664	NA
ARMCX6	5.74843	0.262629	1.13421	0.231552	0.816886	NA
ARMCX7P	1.00295	0.143921	2.3897	0.0602255	0.951976	NA
ARMH1	0.476281	-2.29936	4.79032	-0.480001	0.631226	NA
ARMH3	2.24851	-0.181779	1.71555	-0.105959	0.915615	NA
ARMT1	5.70544	0.0075339	1.16591	0.00646181	0.994844	NA
ARNT2-DT	4.22035	-0.381679	1.32226	-0.288655	0.772845	NA
ARPC1A	30.2393	0.207157	0.542791	0.381652	0.70272	NA
ARPC3P1	3.27659	0.380544	1.49898	0.253869	0.799597	NA
ARPC3P2	0	NA	NA	NA	NA	NA
ARPC3P3	14.3579	0.504487	0.772904	0.652716	0.513939	NA
ARPC3P4	0	NA	NA	NA	NA	NA
ARPC3P5	5.04882	0.440716	1.20851	0.364676	0.715353	NA
ARPC5	32.8651	0.383658	0.51974	0.738174	0.460409	NA
ARPC5L	17.2349	-0.142059	0.708478	-0.200512	0.84108	NA
ARPIN	1.00295	0.143921	2.3897	0.0602255	0.951976	NA
ARPIN-AP3S2	3.76181	-0.0413553	1.37161	-0.030151	0.975947	NA
ARPP19	8.42284	-0.377718	0.954489	-0.395728	0.692306	NA
ARRB1	8.46583	-0.201412	0.947683	-0.212531	0.831693	NA
ARRDC1	14.408	-0.365187	0.760377	-0.480271	0.631035	NA
ARRDC1-AS1	1.72923	-0.286805	1.92668	-0.14886	0.881664	NA
ARRDC2	4.91398	-1.07866	1.24494	-0.866433	0.386253	NA
ARRDC3	1.72923	-0.286805	1.92668	-0.14886	0.881664	NA
ARRDC4	3.00886	0.144097	1.49588	0.0963292	0.923259	NA
ARSA	13.4999	-0.174709	0.782969	-0.223136	0.82343	NA
ARSB	2.97479	-0.353954	1.52763	-0.231701	0.81677	NA
ARSD	2.76779	-0.115411	1.62215	-0.0711472	0.943281	NA
ARSG	0.726281	-0.873916	3.17387	-0.275347	0.783049	NA
ARSK	1.00295	0.143921	2.3897	0.0602255	0.951976	NA
ARV1	4.98809	0.133709	1.20813	0.110674	0.911875	NA
ASAP1	22.6843	-0.981693	0.676584	-1.45096	0.146792	NA
ASAP2	0.519278	0.176003	4.81395	0.036561	0.970835	NA
ASB13	4.46296	-0.520793	1.31551	-0.395888	0.692187	NA
ASB16-AS1	1.00295	0.143921	2.3897	0.0602255	0.951976	NA
ASB2	4.0192	0.503506	1.33117	0.378244	0.705249	NA
ASB3	3.75287	-0.0362751	1.39718	-0.025963	0.979287	NA
ASB6	5.68326	-0.764402	1.15305	-0.662937	0.507371	NA
ASB7	1.00295	0.143921	2.3897	0.0602255	0.951976	NA
ASB8	6.67587	-0.413059	1.09554	-0.377036	0.706147	NA
ASCC1	2.97479	-0.353954	1.52763	-0.231701	0.81677	NA
ASCC2	8.18916	-0.30484	0.968684	-0.314694	0.752994	NA
ASCC3	3.45107	-0.715692	1.44539	-0.495153	0.620492	NA
ASCL2	1.20996	-0.487593	2.74014	-0.177945	0.858767	NA
ASF1A	3.00886	0.144097	1.49588	0.0963292	0.923259	NA
ASF1B	1.00295	0.143921	2.3897	0.0602255	0.951976	NA
ASGR1	1.00295	0.143921	2.3897	0.0602255	0.951976	NA
ASH1L	0.726281	-0.873916	3.17387	-0.275347	0.783049	NA
ASH2L	3.25886	0.359142	1.45038	0.247619	0.804429	NA
ASIC3	0.27667	1.63884	4.98872	0.32851	0.742526	NA
ASIP	1.27069	0.768893	2.73105	0.281538	0.778298	NA
ASL	7.54733	0.336893	0.996469	0.338087	0.735298	NA
ASMTL	1.72923	-0.286805	1.92668	-0.14886	0.881664	NA
ASNS	4.32072	-3.96164	2.03427	-1.94745	0.0514806	NA
ASNSD1	6.42433	-0.315969	1.10034	-0.287154	0.773994	NA
ASPH	9.99545	-0.00393029	0.876901	-0.00448203	0.996424	NA
ASPHD1	13.1154	0.370649	0.786052	0.471533	0.637261	NA
ASPHD2	0.242607	-1.31859	4.99418	-0.264025	0.791761	NA
ASPSCR1	7.21288	-0.359657	1.02322	-0.351497	0.725216	NA
ASRGL1	4.00287	0.14899	1.34476	0.110793	0.91178	NA
ASS1	13.233	-4.59427	1.38563	-3.31566	0.000914268	NA
ASTE1	1.23663	-0.434844	2.23183	-0.194838	0.84552	NA
ASTN2	0.483674	0.130355	4.88836	0.0266664	0.978726	NA
ASXL1	3.45107	-0.715692	1.44539	-0.495153	0.620492	NA
ASXL2	1.24556	-0.447485	2.23317	-0.200381	0.841183	NA
ATAD1	2.73218	-0.128837	1.5682	-0.0821558	0.934523	NA
ATAD2	0.25	1.56502	4.99379	0.313392	0.753983	NA
ATAD2B	0.233674	-1.29128	4.99611	-0.258458	0.796054	NA
ATAD3A	4.26181	0.308297	1.28667	0.239608	0.810634	NA
ATAD3B	2.2559	0.455786	1.70758	0.266919	0.789531	NA
ATAD3C	0	NA	NA	NA	NA	NA
ATAT1	0	NA	NA	NA	NA	NA
ATE1	1.48817	-0.866392	2.16302	-0.400547	0.688753	NA
ATF1	2.73218	-0.128837	1.5682	-0.0821558	0.934523	NA
ATF2	1.97184	-0.612402	1.8555	-0.330048	0.741364	NA
ATF4	44.3642	-1.35241	0.531435	-2.54482	0.0109333	NA
ATF4P3	0.242607	-1.31859	4.99418	-0.264025	0.791761	NA
ATF5	13.9673	-0.274812	0.792305	-0.346851	0.728703	NA
ATF6	6.21732	-0.208441	1.08684	-0.191786	0.84791	NA
ATF6B	0.510345	0.202895	4.83122	0.0419965	0.966501	NA
ATF6-DT	6.21732	-0.208441	1.08684	-0.191786	0.84791	NA
ATF7	2.48218	-0.441084	1.63618	-0.269582	0.787482	NA
ATF7-NPFF	2.48218	-0.441084	1.63618	-0.269582	0.787482	NA
ATG12	4.21881	-0.036476	1.31154	-0.0278115	0.977812	NA
ATG12P1	0.27667	1.63884	4.98872	0.32851	0.742526	NA
ATG13	11.8414	-0.735128	0.859767	-0.855032	0.392534	NA
ATG14	0.242607	-1.31859	4.99418	-0.264025	0.791761	NA
ATG16L2	7.48955	-0.240194	1.01189	-0.237372	0.812368	NA
ATG2A	3.40068	-1.74592	1.56612	-1.11481	0.264933	NA
ATG2B	0	NA	NA	NA	NA	NA
ATG3	28.9097	0.319274	0.539455	0.591846	0.553954	NA
ATG4A	4.97176	-0.149241	1.20392	-0.123963	0.901345	NA
ATG4B	14.1551	-0.225356	0.783865	-0.287493	0.773735	NA
ATG4C	2.48958	0.137721	1.64258	0.0838448	0.93318	NA
ATG4D	4.92137	-0.754298	1.22906	-0.613717	0.539403	NA
ATG5	6.9436	-0.279412	1.04194	-0.268164	0.788573	NA
ATG7	15.2423	0.0952908	0.725638	0.13132	0.895522	NA
ATG9A	9.60322	-1.02847	0.930348	-1.10547	0.268956	NA
ATIC	18.5887	0.221186	0.665392	0.332414	0.739576	NA
ATL1	2.48218	-0.441084	1.63618	-0.269582	0.787482	NA
ATL2	0.726281	-0.873916	3.17387	-0.275347	0.783049	NA
ATL3	3.73514	-0.0557512	1.364	-0.0408734	0.967397	NA
ATM	0.242607	-1.31859	4.99418	-0.264025	0.791761	NA
ATMIN	1.24556	-0.447485	2.23317	-0.200381	0.841183	NA
ATN1	4.19663	-1.11391	1.37639	-0.809294	0.418346	NA
ATOSA	1.00295	0.143921	2.3897	0.0602255	0.951976	NA
ATOSB	8.46429	-0.0300885	0.952257	-0.031597	0.974793	NA
ATP10D	1.00295	0.143921	2.3897	0.0602255	0.951976	NA
ATP11A	2.48218	-0.441084	1.63618	-0.269582	0.787482	NA
ATP11B	2.0059	0.144039	1.78117	0.0808679	0.935547	NA
ATP11C	0	NA	NA	NA	NA	NA
ATP13A1	12.6136	-0.856924	0.843526	-1.01588	0.309685	NA
ATP13A2	17.7118	0.639221	0.71017	0.900096	0.368069	NA
ATP13A3	3.98514	0.131157	1.34021	0.0978628	0.922041	NA
ATP13A3-DT	1.00295	0.143921	2.3897	0.0602255	0.951976	NA
ATP1A1-AS1	1.24556	-0.447485	2.23317	-0.200381	0.841183	NA
ATP1A4	0.726281	-0.873916	3.17387	-0.275347	0.783049	NA
ATP1B1	23.2428	0.277769	0.659322	0.421296	0.673539	NA
ATP1B3P1	0	NA	NA	NA	NA	NA
ATP1B4	0.25	1.56502	4.99379	0.313392	0.753983	NA
ATP23	1.00295	0.143921	2.3897	0.0602255	0.951976	NA
ATP2A2	6.97921	-0.273497	1.04613	-0.261437	0.793756	NA
ATP2A3	5.49997	-0.122246	1.16635	-0.104811	0.916526	NA
ATP2B1	2.20551	-0.870935	1.77216	-0.491453	0.623106	NA
ATP2B1-AS1	0.242607	-1.31859	4.99418	-0.264025	0.791761	NA
ATP2B2	0.27667	1.63884	4.98872	0.32851	0.742526	NA
ATP2B4	3.24253	-0.0755897	1.45481	-0.0519585	0.958562	NA
ATP2C1	5.23809	0.267097	1.19877	0.22281	0.823683	NA
ATP5F1AP2	0.27667	1.63884	4.98872	0.32851	0.742526	NA
ATP5F1CP1	0	NA	NA	NA	NA	NA
ATP5F1EP2	17.8583	0.919281	0.772319	1.19029	0.233934	NA
ATP5IF1	24.4546	0.828482	0.641165	1.29215	0.196305	NA
ATP5MC1	36.3146	0.0899722	0.516169	0.174308	0.861624	NA
ATP5MC2P4	1.23663	-0.434844	2.23183	-0.194838	0.84552	NA
ATP5MFP2	0.510345	0.202895	4.83122	0.0419965	0.966501	NA
ATP5MGP3	1.27962	0.746148	2.22676	0.335083	0.737563	NA
ATP5MJ	37.567	0.746987	0.539223	1.3853	0.16596	NA
ATP5MK	41.7163	0.4158	0.508611	0.817522	0.41363	NA
ATP5MKP1	1.7633	0.565002	1.92348	0.293739	0.768957	NA
ATP5PB	46.3783	0.131113	0.444974	0.294652	0.768259	NA
ATP5PDP4	1.00295	0.143921	2.3897	0.0602255	0.951976	NA
ATP6AP1-DT	5.55036	0.403505	1.16933	0.345074	0.730039	NA
ATP6V0A1	18.2307	-0.218012	0.725155	-0.300642	0.763687	NA
ATP6V0A2	1.49556	0.12137	2.07846	0.058394	0.953435	NA
ATP6V0D2	42.1947	-0.0143613	0.458241	-0.03134	0.974998	NA
ATP6V0E2	12.3017	0.316121	0.799038	0.395627	0.692381	NA
ATP6V1C1	19.9448	0.0675959	0.653933	0.103368	0.917671	NA
ATP6V1C2	0.52667	2.58758	4.64391	0.557197	0.577393	NA
ATP6V1E1P1	1.00295	0.143921	2.3897	0.0602255	0.951976	NA
ATP6V1E1P3	1.00295	0.143921	2.3897	0.0602255	0.951976	NA
ATP6V1E2	0.492607	0.103436	4.8692	0.021243	0.983052	NA
ATP7A	0.52667	2.58758	4.64391	0.557197	0.577393	NA
ATP8B4	0.233674	-1.29128	4.99611	-0.258458	0.796054	NA
ATP9A	2.0059	0.144039	1.78117	0.0808679	0.935547	NA
ATP9B	3.52813	0.148786	1.42091	0.104712	0.916604	NA
ATPAF1	4.3122	1.01381	1.30612	0.776199	0.437631	NA
ATPAF2	15.4776	-0.0434322	0.715116	-0.0607345	0.951571	NA
ATPSCKMT	1.49556	0.12137	2.07846	0.058394	0.953435	NA
ATR	0	NA	NA	NA	NA	NA
ATRIP	2.99253	-0.328925	1.53273	-0.214601	0.830078	NA
ATRN	2.0059	0.144039	1.78117	0.0808679	0.935547	NA
ATRX	3.00886	0.144097	1.49588	0.0963292	0.923259	NA
ATXN1	3.00886	0.144097	1.49588	0.0963292	0.923259	NA
ATXN10	0.233674	-1.29128	4.99611	-0.258458	0.796054	NA
ATXN1-AS1	1.06369	1.80247	4.03859	0.446311	0.655373	NA
ATXN1L	2.20551	-0.870935	1.77216	-0.491453	0.623106	NA
ATXN2	3.69368	-0.869556	1.42786	-0.608994	0.542528	NA
ATXN2L	17.8824	-1.17953	0.751822	-1.56889	0.116673	NA
ATXN3	2.49851	0.13022	1.64525	0.0791492	0.936914	NA
ATXN7	1.47923	-0.856366	2.07505	-0.412697	0.679829	NA
ATXN7L1	1.72184	-1.18245	1.99863	-0.591631	0.554098	NA
ATXN7L2	0.752952	-0.823057	3.16372	-0.260155	0.794744	NA
ATXN7L3	2.48218	-0.441084	1.63618	-0.269582	0.787482	NA
ATXN7L3-AS1	0.476281	-2.29936	4.79032	-0.480001	0.631226	NA
ATXN7L3B	1.47923	-0.856366	2.07505	-0.412697	0.679829	NA
AUH	3.52813	0.148786	1.42091	0.104712	0.916604	NA
AURKA	2.76625	0.410843	1.5677	0.262067	0.79327	NA
AURKB	0.760345	1.15084	3.14856	0.365515	0.714727	NA
AVEN	1.00295	0.143921	2.3897	0.0602255	0.951976	NA
AVL9	1.47923	-0.856366	2.07505	-0.412697	0.679829	NA
AVPI1	18.0562	-0.0162176	0.708868	-0.0228782	0.981747	NA
AXDND1	0	NA	NA	NA	NA	NA
AXIN1	1.5133	0.166747	2.08112	0.0801235	0.936139	NA
AXL	0.718889	-2.89255	4.18191	-0.691681	0.489138	NA
AZI2	9.86061	-0.757723	0.905826	-0.836499	0.402874	NA
AZIN1	12.735	0.0812149	0.786045	0.103321	0.917708	NA
B3GALNT1	1.25295	0.712078	2.22368	0.320225	0.748798	NA
B3GALNT2	0	NA	NA	NA	NA	NA
B3GALT4	1.72923	-0.286805	1.92668	-0.14886	0.881664	NA
B3GALT6	6.66693	-0.41034	1.08338	-0.378758	0.704867	NA
B3GAT2	0	NA	NA	NA	NA	NA
B3GAT3	19.2611	-0.61746	0.655729	-0.941638	0.346378	NA
B3GAT3P1	0	NA	NA	NA	NA	NA
B3GLCT	1.00295	0.143921	2.3897	0.0602255	0.951976	NA
B3GNT2	18.1169	0.540237	0.676081	0.799071	0.424249	NA
B3GNT5	1.72923	-0.286805	1.92668	-0.14886	0.881664	NA
B3GNT7	2.82852	0.440997	1.7799	0.247764	0.804317	NA
B3GNT8	5.53404	0.147195	1.15902	0.126999	0.898941	NA
B3GNT9	1.23663	-0.434844	2.23183	-0.194838	0.84552	NA
B3GNTL1	0	NA	NA	NA	NA	NA
B4GALT1	15.8532	-0.506412	0.738099	-0.686104	0.492648	NA
B4GALT2	0.726281	-0.873916	3.17387	-0.275347	0.783049	NA
B4GALT3	9.17579	-0.411838	0.913709	-0.450732	0.652183	NA
B4GALT4	3.25146	-0.0810972	1.45752	-0.0556406	0.955628	NA
B4GALT5	3.01779	0.137769	1.54305	0.0892836	0.928857	NA
B4GALT7	7.96288	-0.0481236	0.987669	-0.0487244	0.961139	NA
B4GAT1	4.21142	-0.377549	1.29974	-0.29048	0.771449	NA
B9D1	3.30924	1.30814	1.49306	0.876146	0.380951	NA
B9D2	3.71881	-0.438795	1.37602	-0.318887	0.749812	NA
BAALC	12.5818	1.47404	0.849477	1.73523	0.0827006	NA
BAALC-AS2	4.0192	0.503506	1.33117	0.378244	0.705249	NA
BABAM1	30.5672	-0.21126	0.534587	-0.395184	0.692707	NA
BACE1	1.52223	0.154497	2.08304	0.0741688	0.940876	NA
BACE1-AS	0.242607	-1.31859	4.99418	-0.264025	0.791761	NA
BACE2	1.00295	0.143921	2.3897	0.0602255	0.951976	NA
BACH1	2.97479	-0.353954	1.52763	-0.231701	0.81677	NA
BAD	15.4167	-0.136041	0.741171	-0.183548	0.854368	NA
BAG1	12.4864	-0.0825507	0.803484	-0.102741	0.918169	NA
BAG2	1.00295	0.143921	2.3897	0.0602255	0.951976	NA
BAG3	18.4993	-0.609062	0.675172	-0.902085	0.367012	NA
BAG4	2.23958	-0.174137	1.71307	-0.101652	0.919033	NA
BAG5	2.97479	-0.353954	1.52763	-0.231701	0.81677	NA
BAG6	4.21142	-0.377549	1.29974	-0.29048	0.771449	NA
BAHD1	2.76625	0.410843	1.5677	0.262067	0.79327	NA
BAIAP2	23.6104	-0.375718	0.597676	-0.628632	0.52959	NA
BAIAP2-DT	1.48663	0.133623	2.07655	0.0643487	0.948693	NA
BAIAP2L1	0	NA	NA	NA	NA	NA
BAK1	14.5071	0.145898	0.757872	0.192511	0.847342	NA
BAK1P1	0.769278	1.13225	3.1458	0.359924	0.718904	NA
BAMBI	5.95698	-0.112674	1.13813	-0.0989997	0.921139	NA
BANF1	38.1501	-0.101794	0.477266	-0.213285	0.831105	NA
BANF1P3	1.5133	0.166747	2.08112	0.0801235	0.936139	NA
BANP	3.93475	-0.609098	1.37665	-0.442448	0.658165	NA
BAP1	6.25293	-0.202043	1.10895	-0.182193	0.855431	NA
BARD1	0	NA	NA	NA	NA	NA
BATF	1.52962	1.14427	2.06357	0.55451	0.57923	NA
BATF2	0.27667	1.63884	4.98872	0.32851	0.742526	NA
BATF3	1.95551	-1.44152	1.9128	-0.753618	0.451079	NA
BAX	43.6467	0.301376	0.495493	0.608235	0.543032	NA
BAZ1A	3.00886	0.144097	1.49588	0.0963292	0.923259	NA
BAZ1A-AS1	1.00295	0.143921	2.3897	0.0602255	0.951976	NA
BAZ1B	5.98365	-0.103078	1.10954	-0.092902	0.925981	NA
BAZ2A	1.71291	-1.17431	1.99684	-0.588081	0.556478	NA
BAZ2B	1.24556	-0.447485	2.23317	-0.200381	0.841183	NA
BAZ2B-AS1	1.00295	0.143921	2.3897	0.0602255	0.951976	NA
BBC3	8.63279	-0.793778	0.952444	-0.833412	0.404612	NA
BBIP1	1.72923	-0.286805	1.92668	-0.14886	0.881664	NA
BBOF1	0.27667	1.63884	4.98872	0.32851	0.742526	NA
BBS10	1.72184	-1.18245	1.99863	-0.591631	0.554098	NA
BBS12	1.48817	-0.866392	2.16302	-0.400547	0.688753	NA
BBS2	5.96732	-0.341403	1.10988	-0.307604	0.758384	NA
BBS4	1.7559	-0.255397	1.93244	-0.132163	0.894855	NA
BBS5	0.242607	-1.31859	4.99418	-0.264025	0.791761	NA
BBS7	1.47923	-0.856366	2.07505	-0.412697	0.679829	NA
BBS9	1.72184	-1.18245	1.99863	-0.591631	0.554098	NA
BBX	2.0059	0.144039	1.78117	0.0808679	0.935547	NA
BCAM	1.00295	0.143921	2.3897	0.0602255	0.951976	NA
BCAN-AS2	1.47923	-0.856366	2.07505	-0.412697	0.679829	NA
BCAP29	6.22625	-0.211353	1.10159	-0.191862	0.84785	NA
BCAP31P2	0	NA	NA	NA	NA	NA
BCAR1	5.16398	-0.862747	1.20689	-0.714852	0.4747	NA
BCAR3	3.71881	-0.438795	1.37602	-0.318887	0.749812	NA
BCAR3-AS1	1.00295	0.143921	2.3897	0.0602255	0.951976	NA
BCAS2	17.2749	0.104169	0.686344	0.151774	0.879365	NA
BCAS3	1.7559	-0.255397	1.93244	-0.132163	0.894855	NA
BCAT1	29.7722	0.491632	0.544889	0.90226	0.366919	NA
BCAT2	4.49548	0.140527	1.25895	0.111622	0.911123	NA
BCCIP	11.1875	-0.0526668	0.854116	-0.0616623	0.950832	NA
BCDIN3D	0.726281	-0.873916	3.17387	-0.275347	0.783049	NA
BCKDHA	19.2701	-0.618337	0.65737	-0.940622	0.346898	NA
BCKDHB	2.0059	0.144039	1.78117	0.0808679	0.935547	NA
BCL10	4.93924	-0.760873	1.26021	-0.603767	0.545999	NA
BCL11A	1.47923	-0.856366	2.07505	-0.412697	0.679829	NA
BCL2	1.24556	-0.447485	2.23317	-0.200381	0.841183	NA
BCL2L11	15.1384	-0.144	4.57725	-0.03146	0.974903	NA
BCL2L2	2.48218	-0.441084	1.63618	-0.269582	0.787482	NA
BCL2L2-PABPN1	1.50295	1.11699	2.14574	0.520562	0.602672	NA
BCL3	8.78941	-1.24209	0.978772	-1.26903	0.204432	NA
BCL6	8.32206	-1.12838	0.994172	-1.13499	0.256379	NA
BCL7A	0.242607	-1.31859	4.99418	-0.264025	0.791761	NA
BCL7B	21.9286	-0.120638	0.609952	-0.197782	0.843216	NA
BCL7C	11.1332	0.674878	0.841114	0.802362	0.422344	NA
BCL9L	0.726281	-0.873916	3.17387	-0.275347	0.783049	NA
BCLAF1	5.25737	0.00484894	1.17618	0.00412261	0.996711	NA
BCLAF1P2	2.0059	0.144039	1.78117	0.0808679	0.935547	NA
BCLAF3	0	NA	NA	NA	NA	NA
BCOR	1.47923	-0.856366	2.07505	-0.412697	0.679829	NA
BCORL1	1.24556	-0.447485	2.23317	-0.200381	0.841183	NA
BCR	1.00295	0.143921	2.3897	0.0602255	0.951976	NA
BCS1L	3.48514	-0.271053	1.40677	-0.192677	0.847212	NA
BDH1	1.49556	0.12137	2.07846	0.058394	0.953435	NA
BDH2	2.0059	0.144039	1.78117	0.0808679	0.935547	NA
BDP1	1.00295	0.143921	2.3897	0.0602255	0.951976	NA
BEAN1	1.97184	-0.612402	1.8555	-0.330048	0.741364	NA
BECN1	21.677	-0.0889187	0.621359	-0.143104	0.886208	NA
BET1	3.98514	0.131157	1.34021	0.0978628	0.922041	NA
BET1L	9.94507	-0.2959	0.881296	-0.335756	0.737055	NA
BEX2	2.19658	-0.86438	1.81311	-0.476738	0.633549	NA
BEX4	35.998	0.178374	0.494892	0.36043	0.718526	NA
BFAR	5.69065	-0.498862	1.13856	-0.438152	0.661276	NA
BGN	1.20256	-1.87201	2.70693	-0.691563	0.489212	NA
BHLHE40	42.8098	-1.07054	0.511638	-2.09237	0.0364051	NA
BHLHE40-AS1	1.68778	-2.46363	2.5179	-0.978448	0.327853	NA
BHLHE41	28.8854	-0.865325	0.630965	-1.37143	0.170241	NA
BICD1	1.00295	0.143921	2.3897	0.0602255	0.951976	NA
BICD2	4.48809	-0.177882	1.25688	-0.141527	0.887454	NA
BICDL1	0	NA	NA	NA	NA	NA
BICRA	0.718889	-2.89255	4.18191	-0.691681	0.489138	NA
BICRA-AS2	0	NA	NA	NA	NA	NA
BICRAL	0.726281	-0.873916	3.17387	-0.275347	0.783049	NA
BID	25.3827	0.018043	0.607515	0.0296996	0.976307	NA
BIN1	22.9785	-0.527903	0.61624	-0.856651	0.391638	NA
BIN2	17.6757	-0.225268	0.674197	-0.334128	0.738283	NA
BIN3	5.48211	-0.115606	1.16121	-0.099556	0.920697	NA
BIRC2	3.73514	-0.0557512	1.364	-0.0408734	0.967397	NA
BIRC3	1.72923	-0.286805	1.92668	-0.14886	0.881664	NA
BIRC6	1.47923	-0.856366	2.07505	-0.412697	0.679829	NA
BIRC7	8.30768	0.408582	0.956354	0.427229	0.669213	NA
BISPR	3.20847	-0.543585	1.4753	-0.368458	0.712532	NA
BIVM	0.760345	1.15084	3.14856	0.365515	0.714727	NA
BLCAP	19.4997	-0.0741911	0.655081	-0.113255	0.909828	NA
BLMH	3.96881	-0.223429	1.33434	-0.167445	0.86702	NA
BLNK	2.51625	0.158011	1.64948	0.0957947	0.923684	NA
BLOC1S1	45.0811	0.458789	0.514531	0.891666	0.372572	NA
BLOC1S2	25.2778	0.224064	0.576099	0.388934	0.697325	NA
BLOC1S3	2.48218	-0.441084	1.63618	-0.269582	0.787482	NA
BLOC1S4	6.26032	0.0271644	1.08712	0.0249874	0.980065	NA
BLOC1S5	4.94663	-0.456862	1.24583	-0.366711	0.713834	NA
BLOC1S6	4.9807	-0.152847	1.20654	-0.126683	0.899192	NA
BLTP1	0.752952	-0.823057	3.16372	-0.260155	0.794744	NA
BLTP2	8.18177	-0.483372	0.974521	-0.49601	0.619887	NA
BLTP3A	1.00295	0.143921	2.3897	0.0602255	0.951976	NA
BLTP3B	2.73218	-0.128837	1.5682	-0.0821558	0.934523	NA
BLZF1	3.70107	-0.459644	1.41505	-0.324826	0.745313	NA
BMAL1	2.23958	-0.174137	1.71307	-0.101652	0.919033	NA
BMAL2	0.25	1.56502	4.99379	0.313392	0.753983	NA
BMERB1	1.27962	0.746148	2.22676	0.335083	0.737563	NA
BMF	0.752952	-0.823057	3.16372	-0.260155	0.794744	NA
BMI1	1.72923	-0.286805	1.92668	-0.14886	0.881664	NA
BMP2K	4.53108	0.147817	1.26906	0.116478	0.907274	NA
BMP7	1.00295	0.143921	2.3897	0.0602255	0.951976	NA
BMPR1A	0	NA	NA	NA	NA	NA
BMPR2	1.00295	0.143921	2.3897	0.0602255	0.951976	NA
BMS1	2.0059	0.144039	1.78117	0.0808679	0.935547	NA
BMS1P4-AGAP5	0	NA	NA	NA	NA	NA
BMT2	1.00295	0.143921	2.3897	0.0602255	0.951976	NA
BNIP1	3.49253	0.139513	1.41076	0.0988916	0.921224	NA
BNIP2	15.0443	0.144248	0.726706	0.198496	0.842657	NA
BNIP3	10.9776	0.266351	0.871601	0.305588	0.759918	NA
BNIP3L	33.9931	-0.306317	0.504576	-0.607077	0.5438	NA
BOD1	4.93031	-0.757501	1.23141	-0.615147	0.538457	NA
BOD1L1	1.72184	-1.18245	1.99863	-0.591631	0.554098	NA
BOK	0.726281	-0.873916	3.17387	-0.275347	0.783049	NA
BOLA1	2.75886	-0.109158	1.57557	-0.0692814	0.944766	NA
BOLA2	6.00139	-0.0906887	1.11435	-0.0813829	0.935137	NA
BOLA2B	3.57113	0.566844	1.48427	0.381901	0.702535	NA
BOLA2P3	2.0133	0.876129	1.84521	0.474812	0.634921	NA
BOLA2-SMG1P6	6.00139	-0.0906887	1.11435	-0.0813829	0.935137	NA
BOLA3	13.1109	0.703502	0.792387	0.887827	0.374634	NA
BOLA3-DT	0.492607	0.103436	4.8692	0.021243	0.983052	NA
BOP1	4.95544	-0.437574	1.2204	-0.358551	0.719931	NA
BORA	0.233674	-1.29128	4.99611	-0.258458	0.796054	NA
BORCS5	1.00295	0.143921	2.3897	0.0602255	0.951976	NA
BORCS6	8.4925	-0.194549	0.954638	-0.203794	0.838515	NA
BORCS7	5.04882	0.440716	1.20851	0.364676	0.715353	NA
BORCS8	5.72471	-0.232914	1.13041	-0.206043	0.836757	NA
BPGM	3.24253	-0.0755897	1.45481	-0.0519585	0.958562	NA
BPHL	3.84626	1.15909	1.42483	0.813497	0.415933	NA
BPNT1	2.24851	-0.181779	1.71555	-0.105959	0.915615	NA
BPNT2	2.0059	0.144039	1.78117	0.0808679	0.935547	NA
BPTF	1.00295	0.143921	2.3897	0.0602255	0.951976	NA
BRAF	1.00295	0.143921	2.3897	0.0602255	0.951976	NA
BRAP	2.48218	-0.441084	1.63618	-0.269582	0.787482	NA
BRAT1	6.97767	-0.0649639	1.03108	-0.0630056	0.949762	NA
BRCA1	0	NA	NA	NA	NA	NA
BRCC3	7.2366	0.0358169	1.0218	0.0350526	0.972038	NA
BRD10	0.476281	-2.29936	4.79032	-0.480001	0.631226	NA
BRD2	2.48218	-0.441084	1.63618	-0.269582	0.787482	NA
BRD3	1.72184	-1.18245	1.99863	-0.591631	0.554098	NA
BRD3OS	1.00295	0.143921	2.3897	0.0602255	0.951976	NA
BRD4	5.40813	-1.27674	1.24999	-1.0214	0.307063	NA
BRD7	5.25737	0.00484894	1.17618	0.00412261	0.996711	NA
BRD7P2	0.726281	-0.873916	3.17387	-0.275347	0.783049	NA
BRD8	1.7559	-0.255397	1.93244	-0.132163	0.894855	NA
BRD9	4.25441	-0.0279864	1.29321	-0.0216411	0.982734	NA
BRD9P2	0.492607	0.103436	4.8692	0.021243	0.983052	NA
BRF1	1.97184	-0.612402	1.8555	-0.330048	0.741364	NA
BRF2	2.23958	-0.174137	1.71307	-0.101652	0.919033	NA
BRI3BP	2.21445	-0.878207	1.81733	-0.48324	0.628925	NA
BRI3P1	1.00295	0.143921	2.3897	0.0602255	0.951976	NA
BRIX1	4.46142	-0.190502	1.27782	-0.149084	0.881488	NA
BRMS1	12.6683	-0.258414	0.786995	-0.328356	0.742643	NA
BRMS1L	2.2559	0.455786	1.70758	0.266919	0.789531	NA
BROX	2.48218	-0.441084	1.63618	-0.269582	0.787482	NA
BRPF1	2.71586	-0.660662	1.59099	-0.415251	0.677958	NA
BRPF3	1.24556	-0.447485	2.23317	-0.200381	0.841183	NA
BRWD1	2.0059	0.144039	1.78117	0.0808679	0.935547	NA
BRWD3	0	NA	NA	NA	NA	NA
BSCL2	16.1891	-0.258518	0.705987	-0.366179	0.714231	NA
BSDC1	5.71578	-0.229717	1.15538	-0.198824	0.842401	NA
BSG-AS1	0.519278	0.176003	4.81395	0.036561	0.970835	NA
BST1	4.53108	0.147817	1.26906	0.116478	0.907274	NA
BTAF1	1.00295	0.143921	2.3897	0.0602255	0.951976	NA
BTBD1	1.00295	0.143921	2.3897	0.0602255	0.951976	NA
BTBD10	3.01625	0.62562	1.52045	0.41147	0.680728	NA
BTBD19	1.24556	-0.447485	2.23317	-0.200381	0.841183	NA
BTBD2	3.00146	-0.33458	1.53527	-0.217929	0.827484	NA
BTBD6	8.9999	0.138306	0.919374	0.150435	0.880421	NA
BTBD7	1.00295	0.143921	2.3897	0.0602255	0.951976	NA
BTBD8	0	NA	NA	NA	NA	NA
BTBD9	0.726281	-0.873916	3.17387	-0.275347	0.783049	NA
BTD	2.51625	0.158011	1.64948	0.0957947	0.923684	NA
BTF3L4	7.94501	-0.0434326	1.00134	-0.0433744	0.965403	NA
BTF3L4P1	0	NA	NA	NA	NA	NA
BTF3L4P2	2.48218	-0.441084	1.63618	-0.269582	0.787482	NA
BTF3P10	1.00295	0.143921	2.3897	0.0602255	0.951976	NA
BTF3P16	0	NA	NA	NA	NA	NA
BTF3P5	0	NA	NA	NA	NA	NA
BTF3P7	1.00295	0.143921	2.3897	0.0602255	0.951976	NA
BTF3P9	0.752952	-0.823057	3.16372	-0.260155	0.794744	NA
BTG1	12.0911	-0.635295	0.849978	-0.747425	0.454807	NA
BTG2	12.5319	-0.739619	0.825125	-0.896372	0.370054	NA
BTG3	5.77079	-0.484584	1.31302	-0.36906	0.712083	NA
BTK	13.8254	0.201379	0.766304	0.262793	0.79271	NA
BTN2A1	1.00295	0.143921	2.3897	0.0602255	0.951976	NA
BTN2A2	0.760345	1.15084	3.14856	0.365515	0.714727	NA
BTN3A1	1.00295	0.143921	2.3897	0.0602255	0.951976	NA
BTN3A2	1.52962	1.14427	2.06357	0.55451	0.57923	NA
BTN3A3	1.00295	0.143921	2.3897	0.0602255	0.951976	NA
BTRC	2.02223	0.864867	1.84777	0.46806	0.639742	NA
BUB1	0	NA	NA	NA	NA	NA
BUB3	12.6683	-0.258414	0.786995	-0.328356	0.742643	NA
BUD13	3.20847	-0.543585	1.4753	-0.368458	0.712532	NA
BUD23	13.4094	-0.0785488	0.789011	-0.0995535	0.920699	NA
BUD31	34.5543	0.226196	0.506361	0.446708	0.655086	NA
BYSL	3.4762	-0.266039	1.43235	-0.185735	0.852652	NA
BZW1	21.4669	0.0793747	0.663178	0.119688	0.90473	NA
BZW1P2	15.942	0.047138	0.721594	0.0653249	0.947915	NA
BZW2	6.96873	-0.0622859	1.05098	-0.0592643	0.952742	NA
C10orf143	0.492607	0.103436	4.8692	0.021243	0.983052	NA
C10orf55	0.242607	-1.31859	4.99418	-0.264025	0.791761	NA
C10orf88	1.23663	-0.434844	2.23183	-0.194838	0.84552	NA
C10orf95-AS1	0	NA	NA	NA	NA	NA
C11orf21	3.28553	0.374028	1.4575	0.256624	0.797469	NA
C11orf24	9.97913	-0.145374	0.877086	-0.165746	0.868357	NA
C11orf54	3.44214	-0.711129	1.44297	-0.492822	0.622138	NA
C11orf58	13.9213	-0.17181	0.755556	-0.227395	0.820116	NA
C11orf68	4.55776	0.159938	1.32422	0.120779	0.903866	NA
C11orf71	1.23663	-0.434844	2.23183	-0.194838	0.84552	NA
C11orf96	2.49851	0.13022	1.64525	0.0791492	0.936914	NA
C11orf98	14.4834	-0.0497252	0.762373	-0.0652242	0.947995	NA
C12orf43	3.25146	-0.0810972	1.45752	-0.0556406	0.955628	NA
C12orf57	5.22317	-0.258199	1.24267	-0.207778	0.835402	NA
C12orf60	0	NA	NA	NA	NA	NA
C12orf75	5.02813	1.01261	1.29404	0.782519	0.43391	NA
C12orf76	2.48218	-0.441084	1.63618	-0.269582	0.787482	NA
C14orf119	24.34	0.121394	0.609478	0.199178	0.842124	NA
C14orf28	0.726281	-0.873916	3.17387	-0.275347	0.783049	NA
C14orf93	0.769278	1.13225	3.1458	0.359924	0.718904	NA
[truncated: 11,505 more rows]

## Sheet: Fig. 4D
	TLE.NIZ.REP2	TLE.NIZ.REP1	TLE.PZ.REP1	TLE.PZ.REP2
ACTG1	972	722	1058	1235
ATP6AP2	392	382	715	702
ATP6V0C	1117	919	1391	1222
CSTB	4239	2090	7896	5462
CTSD	6325	6315	11629	9902
ECM1	14	12	37	30
FUCA1	27	35	70	50
GRN	2133	1797	3986	2972
HEXB	213	220	479	320
NDUFA10	12	12	138	109
NPC2	958	757	1720	1334
PSAP	5888	4246	7182	7325
TRAPPC10	3	3	104	3
TREM2	190	163	489	269
TUBA1A	151	136	247	278

## Sheet: Fig. 4E
	avg.exp	pct.exp	features.plot	id	avg.exp.scaled
HEXB	0.411242	7.73785	HEXB	Vip_Healthy	-1.10089
TUBA1A	1.58243	25.5206	TUBA1A	Vip_Healthy	-0.0504854
GRN	0.0890832	1.93957	GRN	Vip_Healthy	-1.03527
FUCA1	0.111426	2.24581	FUCA1	Vip_Healthy	-0.202201
ECM1	0.0452041	0.837076	ECM1	Vip_Healthy	-0.795668
NPC2	0.0977165	1.91915	NPC2	Vip_Healthy	0.952774
HEXB1	0.436057	9.75169	HEXB	L2_3_Cux2_Healthy	-0.949755
TUBA1A1	1.19933	24.2438	TUBA1A	L2_3_Cux2_Healthy	-1.24928
GRN1	0.0831464	1.90519	GRN	L2_3_Cux2_Healthy	-1.13677
FUCA11	0.0723639	1.68849	FUCA1	L2_3_Cux2_Healthy	-1.56925
ECM11	0.120766	2.65463	ECM1	L2_3_Cux2_Healthy	-0.302243
NPC21	0.0304366	0.767494	NPC2	L2_3_Cux2_Healthy	-1.36414
HEXB2	0.37367	9.16928	HEXB	Pvalb_Healthy	-1.33486
TUBA1A2	1.08669	22.5313	TUBA1A	Pvalb_Healthy	-1.64177
GRN2	0.10499	2.70376	GRN	Pvalb_Healthy	-0.765989
FUCA12	0.121952	2.93887	FUCA1	Pvalb_Healthy	0.157955
ECM12	0.329273	7.99373	ECM1	Pvalb_Healthy	0.903879
NPC22	0.0719398	1.72414	NPC2	Pvalb_Healthy	0.0823356
HEXB3	0.404234	10.0653	HEXB	L4_Rorb_Healthy	-1.14405
TUBA1A3	1.24211	25.0346	TUBA1A	L4_Rorb_Healthy	-1.10545
GRN3	0.105189	2.68934	GRN	L4_Rorb_Healthy	-0.762643
FUCA13	0.0993287	2.4916	FUCA1	L4_Rorb_Healthy	-0.620364
ECM13	0.270697	6.60471	ECM1	L4_Rorb_Healthy	0.585297
NPC23	0.0362165	0.929405	NPC2	L4_Rorb_Healthy	-1.15924
HEXB4	0.449182	8.60049	HEXB	Sst_Healthy	-0.870867
TUBA1A4	1.32438	19.7878	TUBA1A	Sst_Healthy	-0.836441
GRN4	0.0980398	1.87928	GRN	Sst_Healthy	-0.883168
FUCA14	0.0637941	1.32655	FUCA1	Sst_Healthy	-1.87582
ECM14	0.112413	2.07827	ECM1	Sst_Healthy	-0.355125
NPC24	0.0992053	1.96772	NPC2	Sst_Healthy	1.00242
HEXB5	0.452527	11.2805	HEXB	L5_6_Fezf2_Healthy	-0.850877
TUBA1A5	1.27198	26.2957	TUBA1A	L5_6_Fezf2_Healthy	-1.00665
GRN5	0.0856004	2.21037	GRN	L5_6_Fezf2_Healthy	-1.09475
FUCA15	0.12952	3.42988	FUCA1	L5_6_Fezf2_Healthy	0.414818
ECM15	0.177335	4.42073	ECM1	L5_6_Fezf2_Healthy	0.0458452
NPC25	0.0511847	1.21951	NPC2	L5_6_Fezf2_Healthy	-0.633882
HEXB6	0.493271	10.1626	HEXB	Id2_Healthy	-0.611008
TUBA1A6	1.65805	27.5945	TUBA1A	Id2_Healthy	0.164993
GRN6	0.10468	2.31946	GRN	Id2_Healthy	-0.771207
FUCA16	0.0946692	2.00861	FUCA1	Id2_Healthy	-0.782655
ECM16	0.0454663	0.95648	ECM1	Id2_Healthy	-0.793894
NPC26	0.118585	2.43902	NPC2	Id2_Healthy	1.64264
HEXB7	0.542188	13.3713	HEXB	L5_6_Themis_Healthy	-0.331531
TUBA1A7	1.39947	28.0228	TUBA1A	L5_6_Themis_Healthy	-0.59908
GRN7	0.110214	3.27169	GRN	L5_6_Themis_Healthy	-0.678413
FUCA17	0.0921523	2.56046	FUCA1	L5_6_Themis_Healthy	-0.870608
ECM17	0.158256	3.98293	ECM1	L5_6_Themis_Healthy	-0.0696544
NPC27	0.0424471	0.853485	NPC2	L5_6_Themis_Healthy	-0.939638
HEXB8	0.811083	13.6761	HEXB	Vip_Epilepsy	1.06204
TUBA1A8	2.28431	32.6603	TUBA1A	Vip_Epilepsy	1.74443
GRN8	0.25484	4.45462	GRN	Vip_Epilepsy	1.59563
FUCA18	0.145759	2.70608	FUCA1	Vip_Epilepsy	0.960225
ECM18	0.0532477	0.895087	ECM1	Vip_Epilepsy	-0.741474
NPC28	0.0970964	1.79017	NPC2	Vip_Epilepsy	0.932075
HEXB9	0.712109	15.5674	HEXB	L5_6_Fezf2_Epilepsy	0.574756
TUBA1A9	1.93173	32.7986	TUBA1A	L5_6_Fezf2_Epilepsy	0.896615
GRN9	0.231386	5.34759	GRN	L5_6_Fezf2_Epilepsy	1.24526
FUCA19	0.154305	3.62448	FUCA1	L5_6_Fezf2_Epilepsy	1.24417
ECM19	0.177589	4.15924	ECM1	L5_6_Fezf2_Epilepsy	0.0473646
NPC29	0.0739721	1.82214	NPC2	L5_6_Fezf2_Epilepsy	0.15172
HEXB10	0.749882	16.6987	HEXB	L2_3_Cux2_Epilepsy	0.763974
TUBA1A10	1.76834	31.4286	TUBA1A	L2_3_Cux2_Epilepsy	0.468493
GRN10	0.179482	4.38194	GRN	L2_3_Cux2_Epilepsy	0.445514
FUCA110	0.11236	2.66469	FUCA1	L2_3_Cux2_Epilepsy	-0.170115
ECM110	0.0452797	1.02147	ECM1	L2_3_Cux2_Epilepsy	-0.795157
NPC210	0.0375511	0.888231	NPC2	L2_3_Cux2_Epilepsy	-1.11209
HEXB11	0.761579	16.0913	HEXB	L5_6_Themis_Epilepsy	0.821738
TUBA1A11	1.92326	31.1247	TUBA1A	L5_6_Themis_Epilepsy	0.874999
GRN11	0.141574	3.17372	GRN	L5_6_Themis_Epilepsy	-0.161125
FUCA111	0.107052	2.72829	FUCA1	L5_6_Themis_Epilepsy	-0.352865
ECM111	0.0498207	1.3363	ECM1	L5_6_Themis_Epilepsy	-0.764513
NPC211	0.0516371	1.11359	NPC2	L5_6_Themis_Epilepsy	-0.618122
HEXB12	0.781038	16.7802	HEXB	Pvalb_Epilepsy	0.916989
TUBA1A12	1.52259	29.1861	TUBA1A	Pvalb_Epilepsy	-0.225499
GRN12	0.215218	4.8763	GRN	Pvalb_Epilepsy	0.999817
FUCA112	0.158452	3.65722	FUCA1	Pvalb_Epilepsy	1.3812
ECM112	0.815435	17.2822	ECM1	Pvalb_Epilepsy	2.5
NPC212	0.0892396	1.97203	NPC2	Pvalb_Epilepsy	0.6688
HEXB13	0.813238	15.2381	HEXB	Sst_Epilepsy	1.07235
TUBA1A13	1.91545	30.4097	TUBA1A	Sst_Epilepsy	0.855025
GRN13	0.214502	4.0753	GRN	Sst_Epilepsy	0.988865
FUCA113	0.120487	2.28128	FUCA1	Sst_Epilepsy	0.108028
ECM113	0.217454	4.54042	ECM1	Sst_Epilepsy	0.282713
NPC213	0.080874	1.66113	NPC2	Sst_Epilepsy	0.386377
HEXB14	0.645413	14.0889	HEXB	L4_Rorb_Epilepsy	0.230235
TUBA1A14	1.75791	31.7485	TUBA1A	L4_Rorb_Epilepsy	0.440302
GRN14	0.200655	4.48283	GRN	L4_Rorb_Epilepsy	0.775928
FUCA114	0.142522	3.37667	FUCA1	L4_Rorb_Epilepsy	0.852148
ECM114	0.246538	5.49195	ECM1	L4_Rorb_Epilepsy	0.449607
NPC214	0.0357366	0.834465	NPC2	L4_Rorb_Epilepsy	-1.17621
HEXB15	0.961034	17.4638	HEXB	Id2_Epilepsy	1.75176
TUBA1A15	2.08201	31.5673	TUBA1A	Id2_Epilepsy	1.2698
GRN15	0.230927	4.51312	GRN	Id2_Epilepsy	1.23833
FUCA115	0.15676	3.11504	FUCA1	Id2_Epilepsy	1.32534
ECM115	0.043939	0.858474	ECM1	Id2_Epilepsy	-0.804229
NPC215	0.104672	1.79053	NPC2	Id2_Epilepsy	1.18417
>

## Sheet: Fig. 4F
	RE.NIZ.REP3	RE.NIZ.REP4	RE.PZ.REP1
RE.NIZ.REP3	1	0.986146	0.744884
RE.NIZ.REP4	0.986146	1	0.749946
RE.PZ.REP1	0.744884	0.749946	1

## Sheet: Fig. 4G
	baseMean	log2FoldChange	lfcSE	stat	pvalue	padj
LGALS1	1214.92	-3.46961	0.544572	-6.37127	1.87468e-10	1.63217e-07
RPL41P1	487.457	-3.58903	0.566736	-6.33281	2.40734e-10	1.63217e-07
TMSB4X	3144.11	-3.28919	0.511775	-6.42703	1.3012e-10	1.63217e-07
ENSG00000279483	406.034	-3.56029	0.577129	-6.16897	6.87361e-10	2.48054e-07
RPL28	527.993	-3.47316	0.562182	-6.178	6.49189e-10	2.48054e-07
RPL41	531.497	-3.43531	0.557764	-6.15907	7.31724e-10	2.48054e-07
CD52	1435.22	-3.18395	0.523283	-6.08457	1.16805e-09	3.39401e-07
CSTB	3560.38	-3.11353	0.519316	-5.99544	2.02935e-09	5.15961e-07
S100A6	588.649	-3.39069	0.568202	-5.9674	2.41063e-09	5.44803e-07
RPS24	395.517	-3.39232	0.575504	-5.89452	3.75782e-09	7.6434e-07
RPS27	230.158	-3.78251	0.649316	-5.82538	5.69826e-09	1.05366e-06
MIR3648-1	88.981	4.08938	0.707771	5.77783	7.56689e-09	1.28259e-06
RPL34	241.3	-3.60279	0.626532	-5.75038	8.90456e-09	1.29371e-06
TMSB10	2190.52	-2.96208	0.514142	-5.76121	8.35109e-09	1.29371e-06
RPLP1	608.325	-3.34064	0.58524	-5.70816	1.14207e-08	1.54864e-06
CCL22	1710.59	2.91836	0.514822	5.66867	1.43908e-08	1.82942e-06
BEST1	2128.8	-2.90117	0.513369	-5.65123	1.59302e-08	1.90601e-06
RPS12	655.565	-2.97262	0.541404	-5.49057	4.00644e-08	4.52728e-06
CTSZ	211.921	-3.46636	0.634534	-5.46285	4.68563e-08	5.01609e-06
RPS28P7	167.813	-3.69524	0.677961	-5.45052	5.02221e-08	5.10758e-06
TMSB4XP8	255.389	-3.32895	0.614856	-5.4142	6.15638e-08	5.9629e-06
RPL39	184.683	-3.52178	0.654675	-5.37944	7.47181e-08	6.90803e-06
RPL17	576.404	-2.90988	0.545675	-5.33263	9.68014e-08	8.56061e-06
RPS20	243.259	-3.25483	0.611711	-5.32086	1.03276e-07	8.75264e-06
RPS27A	417.366	-2.99801	0.565426	-5.30222	1.14405e-07	9.30799e-06
RPLP2	334.916	-3.04913	0.579232	-5.26409	1.40888e-07	1.10218e-05
RPL26	618.06	-2.83942	0.541406	-5.24454	1.56674e-07	1.18028e-05
RPS29	93.9704	-4.97838	0.963813	-5.1653	2.40059e-07	1.74385e-05
RPL41P5	114.873	-3.92162	0.765397	-5.12364	2.99699e-07	2.10202e-05
EEF1A1	2018.61	-2.63833	0.521058	-5.06341	4.11829e-07	2.7922e-05
RPL19	1136.47	-2.68123	0.531916	-5.0407	4.6382e-07	2.94816e-05
RPL35	305.227	-2.93667	0.582291	-5.04331	4.57552e-07	2.94816e-05
RPL13A	1064.23	-2.67209	0.530908	-5.03306	4.82718e-07	2.9753e-05
CTSA	337.529	2.78491	0.556223	5.00682	5.53361e-07	3.21582e-05
RPS8	699.472	-2.69107	0.537319	-5.00832	5.49071e-07	3.21582e-05
ZNF385A	678.508	2.58888	0.526674	4.91553	8.85418e-07	5.00261e-05
RPL32	186.634	-3.10154	0.635417	-4.88111	1.05493e-06	5.79925e-05
S100A4	215.681	-3.61733	0.745094	-4.85487	1.20467e-06	6.44814e-05
GSK3A	38.3011	4.50874	0.9373	4.81035	1.50665e-06	7.85776e-05
RPS16	329.501	-2.75333	0.573093	-4.80434	1.55264e-06	7.89518e-05
RPL11	423.508	-2.6715	0.557012	-4.79612	1.61769e-06	8.02533e-05
RPL23A	189.069	-3.01598	0.630004	-4.78724	1.69087e-06	8.18865e-05
RPL36AP37	79.4713	-4.40406	0.928225	-4.7446	2.08918e-06	9.88232e-05
RPS17	149.33	-3.12944	0.665433	-4.70286	2.56539e-06	0.000118591
B2M	1158.34	-2.50238	0.53311	-4.69392	2.68013e-06	0.000121142
RPL30	245.818	-2.79598	0.597107	-4.68254	2.83338e-06	0.000125285
RPL31	108.56	-3.44372	0.737917	-4.66681	3.05907e-06	0.000132386
TYROBP	1019.53	-2.55412	0.548598	-4.65573	3.22833e-06	0.0001368
RPS13	540.761	-2.53567	0.547752	-4.62923	3.67028e-06	0.000152354
RNASET2	213.555	-2.92357	0.635379	-4.60131	4.1985e-06	0.000170795
DCSTAMP	183.101	2.73959	0.596163	4.59538	4.31968e-06	0.000172279
RPL36	147.367	-3.04126	0.663143	-4.58613	4.51544e-06	0.000173291
RPS25	164.03	-2.95969	0.645266	-4.58678	4.50126e-06	0.000173291
RPS19	285.838	-2.663	0.584887	-4.55302	5.28824e-06	0.00019919
SERF2	274.69	-2.65672	0.585901	-4.53442	5.77608e-06	0.00021361
RPL13AP5	180.941	-2.84909	0.630064	-4.5219	6.1287e-06	0.000218962
RPL27A	143.869	-3.0045	0.665013	-4.51796	6.24375e-06	0.000218962
RPS18	107.871	-9.64242	2.13365	-4.51921	6.20716e-06	0.000218962
OST4	132.162	-3.08807	0.686294	-4.49962	6.80735e-06	0.00023468
RPS28	105.39	-3.28666	0.733153	-4.48291	7.36317e-06	0.000249611
DUSP1	372.13	2.63908	0.58923	4.47886	7.50436e-06	0.000250227
RPL12	474.539	-2.45624	0.550233	-4.464	8.04451e-06	0.000263912
ENSG00000293594	107.841	-3.21667	0.725408	-4.43429	9.23775e-06	0.000298247
RPS15A	287.865	-2.56844	0.579744	-4.43031	9.4099e-06	0.000299059
MT2A	106.795	-3.20213	0.72487	-4.41752	9.98377e-06	0.000307682
RPL10	608.896	-2.3848	0.5396	-4.41957	9.88987e-06	0.000307682
UBA52	221.861	-2.67153	0.605288	-4.41365	1.01642e-05	0.000308566
RPS23	102.52	-3.24458	0.737266	-4.40083	1.07839e-05	0.000322566
ENSG00000293319	89.8411	-3.41017	0.775529	-4.39721	1.09649e-05	0.000323227
DBI	329.799	-2.88407	0.658897	-4.37712	1.20258e-05	0.000349436
MIR3648-2	33.8649	4.15599	0.950607	4.37193	1.23151e-05	0.000352802
S100A10	552.41	-2.36757	0.542269	-4.36604	1.26519e-05	0.000357417
MALAT1	971.128	-2.41408	0.554154	-4.35634	1.32255e-05	0.00036582
RPL14	92.752	-3.32648	0.763836	-4.35496	1.33091e-05	0.00036582
RPL23AP42	99.5587	-3.20037	0.738435	-4.33399	1.46428e-05	0.000397113
FTH1P7	292.298	-2.49274	0.576643	-4.32284	1.5403e-05	0.000412234
RPL24	123.546	-2.98478	0.693748	-4.30239	1.68964e-05	0.000446329
ABALON	39.074	3.78175	0.883812	4.27891	1.8781e-05	0.00048975
RPL7A	189.648	-2.65536	0.625349	-4.2462	2.17425e-05	0.000559799
RPL36A	66.0181	-3.85824	0.909618	-4.2416	2.21927e-05	0.000564251
RPS21	76.4942	-3.47014	0.819867	-4.23257	2.31038e-05	0.000580163
RPL38	80.0259	-3.37916	0.800734	-4.22008	2.44219e-05	0.000605783
EGR2	71.8372	3.25165	0.771268	4.21598	2.48699e-05	0.000609462
IFI30	2729.1	-2.21984	0.529073	-4.19571	2.72013e-05	0.00065866
MSC	54.684	3.369	0.805532	4.18232	2.88547e-05	0.000682448
OAZ1	852.808	-2.22196	0.531235	-4.18263	2.8815e-05	0.000682448
ENSG00000264281	78.1101	-3.34255	0.803238	-4.16134	3.16382e-05	0.00073968
RPL21	363.527	-2.30581	0.56042	-4.11443	3.88131e-05	0.000882474
RPL8	588.465	-2.22459	0.540863	-4.11304	3.90475e-05	0.000882474
TPT1	569.511	-2.35709	0.5728	-4.11504	3.8712e-05	0.000882474
ALG3	86.3396	2.77058	0.680107	4.07375	4.62621e-05	0.00102279
RPL29	386.589	-2.2695	0.557077	-4.07395	4.62221e-05	0.00102279
GPR108	79.6544	2.81144	0.694687	4.04706	5.18647e-05	0.00109888
HMGA1	473.142	2.51724	0.621815	4.04821	5.16115e-05	0.00109888
RIPOR1	60.8211	3.08096	0.760386	4.05183	5.0818e-05	0.00109888
RPL27	219.38	-2.42289	0.598232	-4.05009	5.11988e-05	0.00109888
EEF1A1P6	231.588	-2.44721	0.605883	-4.03908	5.36601e-05	0.00110247
ENSG00000218175	78.0173	-3.19627	0.791153	-4.04002	5.3446e-05	0.00110247
FAU	202.135	-2.4566	0.60804	-4.0402	5.34054e-05	0.00110247
RPL23	67.4299	-3.45709	0.856467	-4.03646	5.42649e-05	0.00110375
RPL10A	477.865	-2.19782	0.545409	-4.02968	5.5854e-05	0.00111893
TMSB4XP6	71.364	-3.36626	0.835592	-4.02859	5.61116e-05	0.00111893
RPL37A	55.3752	-3.86711	0.963809	-4.01232	6.01248e-05	0.00118732
MMP12	355.509	-2.72733	0.681085	-4.00439	6.21777e-05	0.00121605
NPC2	1073.48	-2.08224	0.520902	-3.99737	6.405e-05	0.00124074
RPS6	820.096	-2.10327	0.526558	-3.99437	6.48672e-05	0.00124472
MYL6	953.328	-2.12023	0.531102	-3.99213	6.54832e-05	0.00124479
FTH1P8	170.315	-2.48753	0.625201	-3.97877	6.92723e-05	0.00129348
RPLP0	1055.78	-2.09762	0.527224	-3.97862	6.93161e-05	0.00129348
RPL9	240.679	-2.33894	0.588683	-3.97317	7.09223e-05	0.00131142
ENSG00000293060	142.238	-2.57553	0.650787	-3.95756	7.57207e-05	0.00138753
FTH1	8038.58	-2.03329	0.516141	-3.93941	8.16828e-05	0.00148342
EEF1A1P5	345.914	-2.22642	0.571791	-3.89376	9.87035e-05	0.00177666
APOC1	574.741	-2.63143	0.67623	-3.89132	9.97009e-05	0.00177887
ZMIZ1	64.8079	2.92817	0.753351	3.88686	0.000101549	0.00179609
RPL26P19	64.4175	-3.21034	0.841254	-3.81613	0.000135559	0.00237696
CYBA	664.89	-2.06853	0.544586	-3.79835	0.000145664	0.00253231
RPS3	362.839	-2.12023	0.559841	-3.78719	0.000152359	0.00262626
SH3BGRL3	2679.02	-1.93965	0.513589	-3.77666	0.000158944	0.00271673
COX5B	187.464	-2.33701	0.620961	-3.76354	0.000167528	0.00283959
COX6B1	118.679	-2.57703	0.685446	-3.75964	0.000170158	0.00286034
RPL15P3	190.355	-2.29391	0.611824	-3.7493	0.000177327	0.00295642
RPS18P5	55.607	-3.36845	0.899668	-3.7441	0.000181039	0.00299377
ATP6AP1	193.156	-2.31689	0.62103	-3.73072	0.000190935	0.00313194
SARS1	105.815	2.4224	0.650427	3.72432	0.000195839	0.00318668
FTH1P11	120.899	-2.48604	0.669402	-3.71383	0.000204148	0.00326958
RPL35A	98.3883	-2.63331	0.708882	-3.71473	0.00020342	0.00326958
RPL10P16	103.869	-2.56906	0.69666	-3.68768	0.000226308	0.00359617
RPL17P7	74.2567	-2.86464	0.779234	-3.67623	0.000236711	0.00373232
VIM	2968.89	-1.8712	0.510021	-3.66886	0.000243636	0.00381196
RPS14	185.714	-2.222	0.60963	-3.64483	0.000267563	0.00415438
CSF1	229.033	2.13431	0.586696	3.63784	0.000274934	0.00420463
S100A11	2156.69	-1.85921	0.51084	-3.63951	0.000273161	0.00420463
BCKDK	111.169	2.33414	0.642221	3.63449	0.000278533	0.00422788
GANAB	63.7502	2.66204	0.733312	3.63016	0.000283241	0.00423613
RPL7	391.977	-2.00969	0.553551	-3.63054	0.000282834	0.00423613
RPL5	253.84	-2.12818	0.586799	-3.62677	0.000286994	0.00426091
FTLP3	735.196	-1.91211	0.528571	-3.61751	0.000297447	0.00438412
CD63	1537.75	-1.88412	0.522626	-3.6051	0.000312039	0.00456609
RPL6	654.198	-1.92076	0.533531	-3.60009	0.000318106	0.00462163
ARPC3	313.16	-2.08444	0.580615	-3.59006	0.000330599	0.00476906
FTL	32325.1	-1.81042	0.506487	-3.57446	0.000350951	0.005027
ATP5MC3	114.467	-2.45874	0.689117	-3.56795	0.00035978	0.00510188
RPS5	305.446	-2.02671	0.568195	-3.56692	0.000361195	0.00510188
COX8A	87.7961	-2.6193	0.736577	-3.55604	0.000376481	0.00528111
SPP1	14370.6	-1.78067	0.501954	-3.54747	0.000388946	0.0054186
LGALS3	922.26	-1.91085	0.541515	-3.52871	0.000417586	0.00577803
RPS23P8	53.5217	-3.10684	0.88586	-3.50714	0.000452944	0.00622492
MIR5047	131.247	2.17696	0.621365	3.50351	0.000459168	0.0062681
EEF1B2	130.139	-2.28513	0.652815	-3.50043	0.000464512	0.00629878
PLBD2	81.8841	2.37362	0.68568	3.4617	0.000536772	0.00723043
ENSG00000223612	33.3102	3.13558	0.907392	3.45559	0.000549087	0.00734765
ACTG1	1025.45	-1.80909	0.524087	-3.4519	0.000556658	0.00735222
RPS27P3	36.5685	-4.01099	1.16143	-3.45348	0.000553404	0.00735222
IQSEC1	47.6384	2.74661	0.797477	3.44413	0.000572909	0.00751805
COX4I1	446.651	-1.95549	0.56848	-3.43985	0.000582037	0.00754053
KLK4	80.0872	2.48589	0.722655	3.43995	0.000581832	0.00754053
RPS4X	736.251	-1.81291	0.528381	-3.43106	0.00060122	0.00773976
RPS28P4	33.6651	-4.48806	1.31181	-3.42126	0.00062331	0.00797367
NCSTN	88.916	2.28976	0.669733	3.41891	0.000628719	0.00799258
RPS11	79.1343	-2.54712	0.746612	-3.41157	0.000645894	0.00815589
SLC7A8	70.5972	2.41656	0.708665	3.41002	0.000649585	0.00815589
RPS10	128.839	-2.22161	0.651966	-3.40755	0.000655489	0.00817954
ENSG00000227615	50.4796	-3.01785	0.893334	-3.37819	0.000729648	0.00899456
HLA-B	98.7953	-2.41971	0.716092	-3.37905	0.000727358	0.00899456
COX7C	66.0574	-2.68316	0.797363	-3.36504	0.000765333	0.00937763
RPL15	336.783	-1.9066	0.567338	-3.3606	0.000777728	0.00947244
RACK1	747.052	-1.78489	0.534194	-3.34128	0.000833923	0.0100367
UQCR11	54.3943	-2.95034	0.882688	-3.34245	0.000830425	0.0100367
NME2	200.053	-2.0154	0.607594	-3.31701	0.000909855	0.0106974
RPS27P4	34.0282	-3.90405	1.17644	-3.31854	0.000904892	0.0106974
SLC12A5-AS1	97.8784	-2.62353	0.790294	-3.31968	0.000901194	0.0106974
SLC29A3	119.498	2.09713	0.631991	3.31829	0.000905714	0.0106974
RPS27P8	33.7792	-3.8929	1.17572	-3.31107	0.000929386	0.0108215
TMED7	43.6698	2.6998	0.815507	3.31057	0.00093105	0.0108215
ENSG00000277437	23.9677	3.42124	1.03945	3.29139	0.000996938	0.0113739
FTH1P20	63.8467	-2.63068	0.798903	-3.29286	0.000991731	0.0113739
RPL10P9	66.7116	-2.5835	0.785569	-3.28869	0.00100654	0.0113739
RPL13	362.621	-1.82817	0.555191	-3.29287	0.000991695	0.0113739
WSB2	62.4397	2.42728	0.737951	3.28922	0.00100467	0.0113739
ATP5F1A	138.997	-2.20692	0.67201	-3.28406	0.00102322	0.0114985
CIR1	99.7484	-2.36747	0.72126	-3.2824	0.00102926	0.0115029
YBX1	354.946	-1.84752	0.566824	-3.25943	0.00111637	0.0124082
ANO6	39.3593	2.76887	0.85201	3.2498	0.00115484	0.012697
TPP1	435.605	1.76285	0.542421	3.24997	0.00115416	0.012697
NACA	339.074	-1.80054	0.558805	-3.22212	0.00127245	0.0139148
RPS3A	460.588	-1.75467	0.546034	-3.21348	0.00131137	0.0142638
FABP5	489.308	-1.76558	0.550021	-3.21002	0.00132724	0.0143596
RASGEF1B	75.2928	2.29808	0.71678	3.20612	0.00134538	0.0144788
CD68	1296.76	-1.66633	0.521412	-3.1958	0.00139443	0.0149277
ANXA2	3116.34	-1.7413	0.545241	-3.19364	0.00140489	0.0149446
EEF1G	659.995	-1.69253	0.530416	-3.19095	0.00141805	0.0149446
FTH1P23	69.9857	-2.4491	0.76725	-3.19205	0.00141268	0.0149446
RPS27AP16	34.3146	-3.48468	1.09262	-3.18929	0.00142622	0.0149533
ENSG00000289901	343.623	1.76121	0.552491	3.18776	0.0014338	0.0149556
RPL36AL	86.2982	-2.27689	0.71706	-3.17531	0.00149679	0.015533
COX6A1	79.6725	-2.3816	0.752045	-3.16682	0.00154113	0.0157521
EDF1	173.031	-1.95087	0.615612	-3.169	0.00152965	0.0157521
NCEH1	55.2277	2.39212	0.755328	3.16699	0.00154025	0.0157521
APOE	4659	-1.7046	0.53864	-3.16463	0.00155279	0.0157919
RPL18A	481.918	-1.71129	0.541248	-3.16175	0.00156824	0.0158696
RPL17P6	51.8379	-2.71475	0.859468	-3.15863	0.0015851	0.0159391
SYVN1	38.9588	2.68182	0.849324	3.15759	0.00159078	0.0159391
MRPL4	57.0372	2.36722	0.750769	3.15307	0.00161565	0.016109
ANXA2P2	266.514	-1.87725	0.596243	-3.14846	0.00164134	0.0162853
GPC4	285.521	1.75719	0.56046	3.13525	0.00171706	0.0169539
C1QB	122.791	-2.05228	0.655811	-3.12938	0.00175174	0.0172128
HCST	48.1414	-2.7632	0.885205	-3.12153	0.00179912	0.0175933
BRI3	315.152	-1.76728	0.566706	-3.11852	0.00181765	0.0176895
ACP5	579.99	-4.34336	1.39427	-3.11514	0.00183857	0.0177235
CFL1	1642.48	-1.63164	0.523732	-3.11541	0.0018369	0.0177235
SRP14	188.371	-1.94467	0.626713	-3.10296	0.00191595	0.0183823
NDUFB9	181.194	-1.96632	0.635622	-3.09354	0.00197786	0.0188872
FABP5P7	216.283	-1.84592	0.59871	-3.08316	0.00204816	0.0193765
MMP9	4279.7	-1.72337	0.5588	-3.08406	0.00204194	0.0193765
EIF1	257.665	-1.76634	0.575283	-3.07039	0.0021378	0.0201309
FTH1P5	52.5381	-2.58714	0.846249	-3.05719	0.00223424	0.0209421
DLGAP4	46.8595	2.42117	0.792443	3.05533	0.00224814	0.0209757
ARPC2	369.58	-1.72906	0.567017	-3.04939	0.00229306	0.0212972
UBC	543.303	-1.67884	0.552821	-3.03687	0.00239051	0.0221014
ATP5F1E	40.2888	-2.87621	0.95326	-3.01723	0.00255094	0.0234779
GNS	86.1552	2.04169	0.677399	3.01401	0.00257823	0.0236221
GNA12	21.2732	3.25593	1.0818	3.00973	0.00261484	0.0238501
PRDX1	770.091	-1.59534	0.531493	-3.00162	0.0026855	0.0243853
ACTB	4180.37	-1.5146	0.50586	-2.99411	0.00275249	0.0248825
TICAM1	26.4908	2.90506	0.971373	2.99067	0.00278363	0.0250527
SRRM2	40.9081	2.47309	0.828718	2.98423	0.00284291	0.0254735
RPL3P4	69.5087	-2.25208	0.759608	-2.96479	0.00302892	0.0270211
PHLDA1	36.0152	2.60864	0.880564	2.96247	0.00305184	0.0271068
ENSG00000289692	36.5826	-3.57706	1.21387	-2.94682	0.00321058	0.028148
RN7SL5P	54.1826	2.24907	0.762738	2.94867	0.00319141	0.028148
RPL7P9	112.512	-1.95629	0.66358	-2.94809	0.0031974	0.028148
UBB	208.121	-1.85155	0.62994	-2.93925	0.00329006	0.028721
PPIA	964.359	-1.63703	0.557406	-2.93687	0.0033154	0.0287713
RN7SL4P	63.3908	2.14373	0.730138	2.93606	0.00332412	0.0287713
RNA5-8SN5	3554.66	1.49169	0.508446	2.93382	0.00334819	0.0288568
ME2	34.2479	2.65926	0.911315	2.91804	0.00352236	0.0301132
TMEM127	36.1502	2.51708	0.862661	2.91781	0.00352495	0.0301132
TOMM7	44.1031	-2.627	0.900699	-2.91663	0.00353838	0.0301132
CAMTA2	21.2818	3.09388	1.06185	2.91366	0.00357213	0.0301482
RPLP0P6	86.1115	-2.06823	0.709725	-2.91413	0.00356678	0.0301482
CALM2	324.416	-1.62955	0.562691	-2.896	0.00377951	0.0315063
GGA1	54.1107	2.21374	0.764074	2.89729	0.00376404	0.0315063
WASF2	58.017	2.14945	0.741955	2.89701	0.00376735	0.0315063
ENSG00000185641	32.3098	-3.0542	1.05571	-2.89303	0.00381542	0.0316758
ENSG00000218426	29.3605	-3.24882	1.12443	-2.8893	0.00386103	0.0319241
DVL3	23.0491	2.96722	1.02791	2.88666	0.0038935	0.0320622
RPL6P27	100.347	-1.9674	0.682552	-2.88242	0.00394636	0.0323029
UQCRH	71.0939	-2.20047	0.763584	-2.88177	0.00395448	0.0323029
ENSG00000293320	61.8668	-2.2538	0.784758	-2.87197	0.00407918	0.0331882
NDUFS5	82.0779	-2.05696	0.717661	-2.8662	0.00415433	0.0335373
RPL21P16	61.863	-2.25426	0.786894	-2.86476	0.00417331	0.0335373
UBE2Z	53.9929	2.17677	0.759607	2.86566	0.00416141	0.0335373
VAMP8	116.296	-1.91904	0.670141	-2.86364	0.00418805	0.0335373
LAPTM5	1288.03	-1.48516	0.520702	-2.85223	0.00434138	0.0346289
MIF-AS1	58.0412	-2.36613	0.830387	-2.84943	0.00437972	0.0347983
SSBP1	23.1746	-3.9343	1.38361	-2.84351	0.00446201	0.0353141
FCMR	69.3345	2.0014	0.708727	2.82393	0.0047438	0.0373988
POM121C	16.7308	3.31975	1.18077	2.8115	0.00493106	0.0386973
RPL13P12	78.2934	-2.04984	0.729353	-2.81049	0.00494656	0.0386973
PDXP	23.3824	2.87001	1.02232	2.80734	0.00499519	0.038928
CLU	113.001	1.88597	0.674622	2.79559	0.00518051	0.0393658
EMP3	222.478	-1.71749	0.614441	-2.79521	0.0051866	0.0393658
ITGAX	142.005	1.72354	0.616609	2.79519	0.00518684	0.0393658
RPL14P1	47.2507	-2.42062	0.86432	-2.80061	0.00510065	0.0393658
RPL18	120.997	-1.8164	0.649656	-2.79594	0.00517488	0.0393658
SRPRA	42.4905	2.27726	0.814186	2.79698	0.00515822	0.0393658
TLN1	92.9398	1.85101	0.661256	2.79924	0.00512234	0.0393658
ATP5ME	38.9048	-2.61561	0.940303	-2.78167	0.00540798	0.0408571
RPLP0P9	52.0649	-2.3097	0.830605	-2.78074	0.00542351	0.0408571
GAL	748.342	-1.46386	0.527017	-2.77763	0.00547575	0.0410984
SCAMP4	23.6314	2.79493	1.00861	2.77107	0.00558727	0.0417813
MCU	16.3639	3.28129	1.18903	2.75965	0.00578641	0.0431119
RPS13P2	27.3222	-3.13869	1.14025	-2.75264	0.00591172	0.0438848
FUS	43.6347	-2.44576	0.890433	-2.74671	0.00601958	0.044523
EVI2B	47.3077	2.15664	0.786808	2.741	0.00612527	0.0451406
PIGT	64.1254	1.98187	0.723395	2.73968	0.00614991	0.0451585
MGST3	74.1647	-2.10725	0.770335	-2.73549	0.00622868	0.0455724
ASAP1	33.8646	2.40325	0.87904	2.73394	0.00625807	0.0455848
ENSG00000283041	118.415	-1.78087	0.651886	-2.73187	0.00629761	0.0455848
RPS3AP6	123.064	-1.76567	0.646302	-2.73196	0.00629592	0.0455848
KIAA1191	23.2646	2.76578	1.01348	2.72899	0.00635287	0.0458218
ENSG00000259760	582.421	-1.46114	0.537387	-2.71897	0.0065485	0.0470659
RPL21P75	40.4786	-2.4934	0.917463	-2.71772	0.00657341	0.0470786
CHIT1	3013.64	-1.70222	0.626877	-2.71541	0.00661945	0.0472419
SF3B4	42.0901	2.20395	0.815086	2.70395	0.00685216	0.0487318
RPL34P18	21.1324	-3.7978	1.40626	-2.70064	0.00692056	0.0490468
ENO1	1047.58	-1.39933	0.51891	-2.69667	0.0070037	0.0491054
GDI1	62.1139	1.96557	0.729166	2.69564	0.00702541	0.0491054
PPIAP22	365.6	-1.57698	0.584801	-2.69661	0.00700497	0.0491054
SLC25A3	193.997	-1.71159	0.63478	-2.69634	0.00701051	0.0491054
ENSG00000218227	29.2714	-2.90235	1.07795	-2.69246	0.00709264	0.0494056
GSTO1	329.355	-1.49807	0.559029	-2.67977	0.0073673	0.0511436
CTSL	230.723	-1.65889	0.621186	-2.67052	0.00757342	0.0523957
BRD4	16.6972	3.12245	1.17054	2.66752	0.00764141	0.0526868
NDEL1	36.2143	2.28477	0.857062	2.66581	0.00768026	0.0527759
RPL18AP3	228.683	-1.5484	0.581089	-2.66465	0.00770686	0.0527803
DOT1L	20.388	2.91569	1.09645	2.65921	0.0078324	0.0534601
GPX1	346.016	-1.83332	0.690158	-2.65638	0.0078985	0.053731
TTYH3	104.41	1.71949	0.649884	2.64584	0.00814872	0.0552483
PXN	48.7167	2.07541	0.785465	2.64226	0.00823537	0.0556503
SLC25A29	29.1067	2.44541	0.928252	2.63442	0.00842804	0.0567637
RGCC	1178.11	-1.52276	0.580364	-2.6238	0.0086955	0.0583718
UBL5	48.8159	-2.20736	0.842033	-2.62147	0.00875526	0.0585796
LINC02244	465.125	-1.42525	0.544891	-2.61567	0.00890535	0.0591944
PPDPF	183.456	1.5371	0.587458	2.61652	0.00888305	0.0591944
TSPAN14	23.847	2.61228	1.00094	2.60983	0.00905868	0.0600175
BTF3	204.737	-1.53734	0.589772	-2.60666	0.00914299	0.0603794
PLPBP	27.4237	2.4826	0.955071	2.59939	0.00933896	0.0614739
FCER1G	469.179	-1.45692	0.563192	-2.5869	0.00968428	0.0635414
COX7A2	69.5241	-1.92825	0.746058	-2.58459	0.00974958	0.0635598
RPL9P7	40.6807	-2.33453	0.903015	-2.58526	0.00973047	0.0635598
AP2S1	166.424	-1.60535	0.623195	-2.57599	0.00999522	0.0643769
EIF4A1	210.111	-1.54089	0.598224	-2.57578	0.0100015	0.0643769
ENSG00000227077	17.7694	-4.56786	1.7724	-2.57722	0.00995981	0.0643769
PNPLA2	34.9489	2.2488	0.872523	2.57735	0.00995608	0.0643769
STX4	62.2203	-1.98616	0.772456	-2.57123	0.0101338	0.0650226
ARHGAP17	21.139	2.69393	1.04907	2.56793	0.0102309	0.0653086
ENSG00000281383	1030.35	1.35289	0.526925	2.56753	0.0102426	0.0653086
NOP10	54.748	-2.05756	0.804201	-2.55852	0.010512	0.066817
USB1	29.647	2.34546	0.917835	2.55543	0.0106057	0.0672027
TMA7	54.6215	-2.0541	0.804475	-2.55334	0.0106695	0.0673968
CALM1	133.64	-1.65129	0.647098	-2.55184	0.0107155	0.0674776
ENSG00000264772	298.734	-1.43587	0.564294	-2.54455	0.0109419	0.0684796
SNHG5	24.4486	-2.96911	1.16678	-2.54471	0.0109368	0.0684796
GSN	420.085	-1.39406	0.549654	-2.53626	0.0112044	0.0699072
ATP5MF	68.5278	-1.90428	0.752664	-2.53006	0.0114044	0.0700968
ATP5MG	47.4058	-2.15925	0.852985	-2.5314	0.0113607	0.0700968
CD14	187.162	-1.53696	0.606736	-2.53316	0.011304	0.0700968
MTCO1P12	202.902	1.49049	0.589131	2.52997	0.0114071	0.0700968
PSMA7	371.84	-1.3941	0.550866	-2.53075	0.011382	0.0700968
ATP6V0E1	146.432	-1.64458	0.650905	-2.52661	0.011517	0.0705587
ATP5MC2	221.487	-1.47537	0.585746	-2.51879	0.0117759	0.0717128
SNRPD2	44.4106	-2.18413	0.86709	-2.51892	0.0117715	0.0717128
DOK3	34.8732	2.18642	0.869631	2.51419	0.0119306	0.0724386
G6PC3	54.6987	1.89881	0.756152	2.51115	0.0120337	0.0728469
ATP5PO	90.7255	-1.74946	0.69769	-2.5075	0.0121589	0.0729185
PLXND1	48.2406	1.97007	0.786269	2.50559	0.0122248	0.0729185
RPS3AP26	89.8444	-1.73385	0.691578	-2.5071	0.0121727	0.0729185
SLC16A3	110.664	-1.66889	0.665204	-2.50884	0.0121129	0.0729185
ZYX	408.655	1.35443	0.540454	2.50609	0.0122073	0.0729185
NCLN	39.4797	2.07567	0.83056	2.49912	0.0124503	0.0738674
SLC25A6	149.72	-1.56437	0.626011	-2.49894	0.0124565	0.0738674
CAPG	1452.11	-1.37136	0.549527	-2.49554	0.0125767	0.0739623
RGS10	61.6405	-2.24547	0.899844	-2.4954	0.0125816	0.0739623
TMSB4XP1	23.9467	-2.93841	1.17733	-2.49582	0.0125666	0.0739623
TKT	123.821	-1.69932	0.681293	-2.49425	0.0126223	0.0739877
LIMK1	61.6549	1.80969	0.726842	2.48979	0.0127817	0.0747068
TXN	118.56	-1.62741	0.65394	-2.48863	0.0128237	0.0747375
ENSG00000232346	23.6976	-2.92198	1.17741	-2.48171	0.0130754	0.0759867
IL18BP	21.5144	2.59405	1.04973	2.47117	0.0134673	0.0778196
QSOX1	25.7876	2.39898	0.970519	2.47185	0.0134414	0.0778196
RPL13AP25	26.1067	-2.72577	1.10472	-2.4674	0.01361	0.0784214
PSAP	4043.75	-1.24689	0.505846	-2.46495	0.0137032	0.0787352
NDUFB2	75.2752	-1.78502	0.724796	-2.46279	0.013786	0.0789825
PLXNB2	41.0066	2.0309	0.824962	2.46181	0.0138239	0.0789825
CHCHD2	143.281	-1.5484	0.629519	-2.45965	0.0139072	0.0792362
ATP13A1	27.2302	2.32117	0.944821	2.45673	0.0140208	0.0794384
SLC7A5	26.4457	2.3681	0.963835	2.45695	0.014012	0.0794384
TMUB1	31.5877	2.19896	0.897078	2.45125	0.0142363	0.080435
ENSG00000237550	33.3683	-2.37431	0.972164	-2.4423	0.0145942	0.0819288
RPL12P16	28.3471	-2.56998	1.05257	-2.44162	0.0146215	0.0819288
RPL32P18	23.1574	-2.886	1.18125	-2.44317	0.0145589	0.0819288
CD46	45.2884	1.93293	0.793857	2.43486	0.0148977	0.083131
PANX1	19.9962	2.60068	1.06832	2.43437	0.0149178	0.083131
MYL12A	251.582	-1.40335	0.576741	-2.43323	0.0149646	0.0831639
CRIP1	26.2255	-2.73544	1.128	-2.42503	0.015307	0.0848349
GAPDH	3907.37	-1.22841	0.506803	-2.42384	0.0153574	0.0848832
MIF	23.6517	-2.92098	1.20673	-2.42058	0.015496	0.0851859
MYL12B	182.815	-1.47372	0.608625	-2.4214	0.0154609	0.0851859
COX5A	98.4297	-1.64352	0.680608	-2.41478	0.0157446	0.0860873
COX6C	40.3004	-2.167	0.897025	-2.41576	0.0157025	0.0860873
LAPTM4A	155.023	-1.51215	0.628008	-2.40784	0.0160471	0.0875059
GMFB	23.1639	2.42874	1.01063	2.40321	0.0162521	0.0883869
RPL7P1	49.0937	-1.98548	0.828255	-2.39718	0.0165218	0.0894174
RPS27AP5	17.2627	-3.49304	1.45784	-2.39604	0.0165734	0.0894174
TGM2	97.1859	1.56391	0.65256	2.39657	0.0165491	0.0894174
CDC42	42.308	-2.24282	0.936516	-2.39485	0.016627	0.0894691
ENSG00000281181	3472.01	1.23731	0.518252	2.38747	0.0169648	0.0907785
PER1	19.6293	2.56507	1.07477	2.38662	0.0170042	0.0907785
UBQLN1	25.7962	2.29919	0.962716	2.38823	0.0169295	0.0907785
RPS26	32.4947	-2.33204	0.978133	-2.38418	0.0171174	0.0911432
LPAR5	20.7807	2.52682	1.0614	2.38066	0.0172818	0.0917785
PISD	27.1124	2.24558	0.946368	2.37284	0.017652	0.0935003
ARPC1B	405.575	-1.33336	0.562942	-2.36856	0.0178574	0.0940981
RPL17P39	24.8155	-2.64719	1.11758	-2.36867	0.0178524	0.0940981
PDCD6IP	47.3133	1.85384	0.784108	2.36427	0.0180658	0.0949505
RAB11B	84.3119	1.58857	0.673621	2.35825	0.0183613	0.0962547
ARSA	21.0297	2.45673	1.04353	2.35424	0.0185604	0.0970486
ATP5MK	34.3597	-2.23368	0.950751	-2.34938	0.0188045	0.0975726
GNG5	97.6626	-1.58641	0.67523	-2.34943	0.0188021	0.0975726
ROMO1	24.6086	-2.63351	1.12051	-2.35029	0.0187589	0.0975726
ATP6AP2	383.578	-1.39475	0.59444	-2.34633	0.0189596	0.0981266
BCL2A1	172.44	-1.46745	0.625822	-2.34483	0.0190358	0.098271
RAB3IL1	17.9884	2.62682	1.12145	2.34235	0.0191628	0.0986763
ATXN2L	26.1296	2.23709	0.957015	2.33757	0.0194095	0.0996941
CD59	112.549	1.50728	0.646371	2.33192	0.0197049	0.0999496
MCRS1	31.9296	2.07453	0.889618	2.33193	0.0197042	0.0999496
NDUFA13	95.5983	-1.59456	0.683587	-2.33264	0.0196673	0.0999496
RPL21P119	24.3979	-2.62138	1.12398	-2.33224	0.019688	0.0999496
TSPO	268.734	-1.43905	0.616709	-2.33344	0.019625	0.0999496
CYSTM1	136.006	-1.48993	0.639223	-2.33084	0.0197617	0.0999883
LSP1	230.994	-1.37052	0.589795	-2.32372	0.0201403	0.101651
ENSG00000288254	7416.15	1.19617	0.516161	2.31743	0.0204805	0.103112
ANAPC11	47.4691	-1.93086	0.834136	-2.31481	0.0206235	0.103489
MFSD5	27.53	2.17685	0.940651	2.31419	0.0206572	0.103489
RPS15	685.517	-1.22102	0.527973	-2.31265	0.0207418	0.103658
PFDN5	53.9836	-1.84259	0.798172	-2.30851	0.0209708	0.104546
PPIB	137.859	-1.45345	0.630261	-2.30611	0.0211044	0.104954
ATP5MJ	31.4142	-2.27757	0.989092	-2.30269	0.0212962	0.10565
WBP11	18.1953	2.55093	1.10925	2.29969	0.0214658	0.106232
HSD17B12	30.2466	2.08468	0.908614	2.29436	0.02177	0.107476
FABP4	68.9033	-6.54494	2.86502	-2.28443	0.0223463	0.109261
SH3BP2	22.6371	2.31175	1.01155	2.28535	0.0222924	0.109261
SPRYD3	27.121	2.15438	0.942748	2.28522	0.0223001	0.109261
ZMIZ1-AS1	26.3365	2.19484	0.960046	2.28618	0.0222435	0.109261
VOPP1	43.2433	1.85717	0.81403	2.28146	0.0225215	0.109853
TGFB1	135.882	1.43524	0.629603	2.2796	0.0226316	0.110126
ITGB2	697.215	-1.21374	0.532846	-2.27785	0.0227353	0.110367
ELOB	48.8782	-1.87286	0.824238	-2.27223	0.0230728	0.111738
ATP5F1B	223.668	-1.38368	0.609243	-2.27115	0.0231382	0.111789
RPL41P2	60.9033	-6.36581	2.8092	-2.26605	0.023448	0.113017
CD99	157.271	-1.40657	0.621296	-2.26392	0.0235788	0.113112
SELENOW	30.0549	-2.41675	1.06735	-2.26425	0.0235587	0.113112
CD81	558.495	-1.2071	0.534611	-2.2579	0.0239519	0.114631
GORASP2	33.2122	1.97517	0.876103	2.2545	0.024165	0.11538
DGKZ	26.0539	2.15411	0.956167	2.25286	0.024268	0.115414
TALDO1	303.982	-1.29778	0.576131	-2.25258	0.0242857	0.115414
H3-3A	69.8689	-1.66044	0.73763	-2.25105	0.0243823	0.115438
IK	35.8445	1.92371	0.855733	2.24802	0.0245746	0.115438
NCOR2	17.8706	2.50211	1.112	2.25009	0.0244434	0.115438
RNF4	26.7119	2.13139	0.947702	2.24901	0.0245121	0.115438
YBX1P1	37.5111	-2.05142	0.912505	-2.24812	0.0245686	0.115438
SELENOH	39.8358	-2.00764	0.894103	-2.24542	0.024741	0.115952
FERMT3	292.095	1.24659	0.55595	2.24227	0.0249438	0.1161
RIN3	37.2871	1.88964	0.842514	2.24286	0.024906	0.1161
RTRAF	20.7436	-2.71532	1.21071	-2.24274	0.0249133	0.1161
ATP5F1D	82.1891	-1.58448	0.707909	-2.23826	0.025204	0.117043
GTF2I	23.0126	2.23417	1.00323	2.22698	0.0259489	0.120228
HEXB	199.569	-1.33413	0.599814	-2.22424	0.0261325	0.120803
PLD3	709.886	-1.31888	0.593472	-2.2223	0.0262628	0.121131
ATP5PD	69.413	-1.64923	0.742469	-2.22128	0.026332	0.121175
RPL22P1	27.714	-2.29168	1.03457	-2.2151	0.0267533	0.122835
PI4K2A	34.9038	1.90464	0.861341	2.21125	0.0270182	0.123773
LAMP1	96.6896	-1.57065	0.710767	-2.2098	0.0271189	0.123955
ARPC4	92.8771	-1.50131	0.680294	-2.20686	0.027324	0.124471
HINT1	62.5652	-1.68067	0.761796	-2.20619	0.0273705	0.124471
LDHB	147.773	-1.40349	0.636344	-2.20555	0.0274154	0.124471
ANXA5	353.526	-1.22271	0.555278	-2.20198	0.0276666	0.125331
ABHD17A	40.3791	1.80673	0.823014	2.19526	0.0281451	0.126653
MOB3A	21.2874	2.26985	1.03374	2.19577	0.0281087	0.126653
TREM2	139.853	-1.41959	0.646302	-2.19649	0.0280571	0.126653
PTGDS	586.857	-1.18701	0.541024	-2.19401	0.0282345	0.126775
ENSG00000244313	27.3807	-2.27255	1.03785	-2.18967	0.0285481	0.1279
CORO1C	99.2922	1.42318	0.65037	2.18826	0.0286505	0.128077
H3P6	72.1008	-1.58902	0.728339	-2.1817	0.0291316	0.129942
LAT	63.8417	1.57003	0.720453	2.17922	0.0293153	0.130476
S100A9	24.849	-2.36321	1.08613	-2.1758	0.02957	0.131322
RHOC	311.295	-1.21913	0.560669	-2.17442	0.0296739	0.131496
EEF1B2P3	22.3595	-2.48393	1.14561	-2.16823	0.0301415	0.133278
MLF2	83.486	1.46727	0.678245	2.16334	0.0305152	0.134346
NDUFB1	19.87	-2.64794	1.2238	-2.1637	0.0304872	0.134346
RTL8A	27.3365	2.02775	0.937957	2.16188	0.0306274	0.134549
CLTA	152.401	-1.35239	0.6263	-2.15934	0.0308239	0.13512
SOD1	94.0025	-1.47686	0.687349	-2.14863	0.0316634	0.138502
RPL29P4	35.7601	-1.97463	0.919694	-2.14705	0.0317892	0.138754
CDC37	59.0335	-1.65793	0.772712	-2.1456	0.0319049	0.13896
CHCHD10	33.8989	-2.04099	0.954117	-2.13914	0.0324244	0.140621
EGR1	22.8947	2.14652	1.00316	2.13975	0.0323748	0.140621
SRGN	94.9808	-1.5407	0.721603	-2.1351	0.0327525	0.141742
TNFRSF1B	69.4436	1.65786	0.777994	2.13094	0.0330938	0.142915
MAP3K11	41.7038	1.73636	0.815427	2.12939	0.0332221	0.143165
MTND1P23	114.9	-1.39545	0.656117	-2.12683	0.0334346	0.143776
NICOL1	26.5492	-2.22282	1.04567	-2.12573	0.0335255	0.143844
RAB5IF	145.583	-1.32508	0.623586	-2.12494	0.0335918	0.143844
GUK1	129.925	-1.38121	0.653634	-2.11313	0.0345896	0.147539
RPS2	871.312	-1.10468	0.5228	-2.11301	0.0345998	0.147539
NDUFB3	35.2199	-1.94952	0.923825	-2.11027	0.0348355	0.147971
PPP1R15A	58.7716	1.61453	0.76513	2.11014	0.0348467	0.147971
MYADM	67.5459	1.53451	0.729229	2.10429	0.0353532	0.149809
CAPNS1	151.942	1.27946	0.610296	2.09645	0.036042	0.152411
ATOX1	32.7304	-1.98504	0.951768	-2.08563	0.037012	0.155542
RPS7	402.806	-1.14019	0.546646	-2.08579	0.036998	0.155542
TMBIM6	125.787	-1.32616	0.635434	-2.08702	0.0368863	0.155542
AMFR	38.1271	1.7395	0.834939	2.08339	0.0372161	0.156078
QARS1	58.0962	1.5492	0.749914	2.06584	0.0388436	0.162568
HSPE1	49.1138	-1.68579	0.816838	-2.0638	0.0390368	0.163041
ARHGDIB	369.618	-1.18087	0.575565	-2.05167	0.040202	0.167256
LTBR	38.4604	1.70662	0.832198	2.05074	0.0402927	0.167256
TUBA1A	192.71	-1.27318	0.620591	-2.05157	0.0402119	0.167256
MZT2B	18.6631	-2.54972	1.24384	-2.04988	0.0403764	0.167262
CST3	1152.34	-2.68899	1.31512	-2.04467	0.040887	0.169033
MAP1S	25.5356	1.96111	0.961074	2.04054	0.0412967	0.17038
ABHD2	19.3601	2.22298	1.09022	2.03902	0.0414484	0.17066
CLIC1	46.5822	-1.69277	0.831254	-2.0364	0.04171	0.171045
COPS9	16.0471	-2.76312	1.35651	-2.03692	0.0416576	0.171045
CD164	283.59	-1.1515	0.566583	-2.03235	0.0421182	0.172234
GNAS	267.024	-1.17399	0.577795	-2.03184	0.0421694	0.172234
FYB1	50.6093	1.55172	0.765162	2.02796	0.0425641	0.173151
TMEM214	24.9618	1.96815	0.970282	2.02843	0.0425166	0.173151
GIT2	17.1033	2.27869	1.1253	2.02497	0.0428706	0.174049
RHBDD2	24.3037	1.98718	0.982416	2.02275	0.043099	0.174628
SLIRP	22.9754	-2.23873	1.10782	-2.02085	0.0432955	0.175076
TIMP2	58.0626	1.51365	0.751567	2.014	0.0440097	0.17761
HIGD2A	69.7205	-1.47271	0.732492	-2.01054	0.0443737	0.178725
CD84	34.0187	1.74001	0.866249	2.00867	0.0445717	0.179168
MSN	127.874	1.244	0.62027	2.00557	0.0449019	0.180139
ENSG00000196656	24.9669	-2.12449	1.06181	-2.00082	0.0454119	0.181826
NDUFA4	25.2618	-2.14159	1.07117	-1.99929	0.0455764	0.182127
MED15	27.1851	1.87718	0.93951	1.99804	0.0457127	0.182313
FBP1	498.38	-1.19898	0.601274	-1.99406	0.0461451	0.183356
NUP62	22.5364	2.00664	1.00635	1.99398	0.0461545	0.183356
PDIA3	112.207	-1.35639	0.681789	-1.98946	0.046651	0.184621
POLR2L	29.3673	-1.97939	0.994955	-1.98942	0.0466544	0.184621
GABARAPL2	92.377	-1.40332	0.70624	-1.98703	0.0469191	0.185045
NDUFB4	29.1144	-1.96662	0.989839	-1.98681	0.0469436	0.185045
PEA15	94.5691	1.47336	0.742995	1.983	0.0473677	0.186356
H2AZ1	128.355	-1.27167	0.641972	-1.98089	0.0476039	0.186563
PCBD1	49.1214	-1.68456	0.850355	-1.98101	0.0475902	0.186563
BLOC1S1	35.3339	-1.81328	0.915807	-1.97999	0.0477051	0.1866
NDUFS8	77.2302	-1.42624	0.724003	-1.96994	0.0488451	0.190328
UCP2	343.068	1.11454	0.565753	1.97002	0.0488363	0.190328
TSPAN3	80.0221	-1.6463	0.836222	-1.96873	0.0489837	0.190503
UQCR10	43.5945	-1.68273	0.855913	-1.966	0.0492983	0.19136
RGS12	17.4366	2.18691	1.11658	1.95858	0.0501618	0.194341
FURIN	38.06	1.62937	0.834483	1.95254	0.0508736	0.196724
NFATC1	24.4302	1.9694	1.00971	1.95047	0.0511203	0.197303
CAPZB	83.2725	-1.35972	0.697828	-1.9485	0.0513555	0.197422
MAPK3	19.3266	2.1045	1.08005	1.94853	0.0513513	0.197422
TPI1	595.593	-1.03746	0.532639	-1.94777	0.0514424	0.197422
SOAT1	58.8567	1.42653	0.734176	1.94304	0.0520116	0.199231
EIF3K	71.8719	-1.41045	0.728978	-1.93483	0.0530113	0.202678
COMMD6	17.4524	-2.44692	1.2702	-1.92641	0.0540536	0.205615
DPP7	139.066	1.17501	0.610021	1.92617	0.0540827	0.205615
MIR1244-2	30.397	-1.865	0.967483	-1.92768	0.0538948	0.205615
CHI3L1	5729.26	-0.970283	0.504562	-1.92302	0.0544775	0.20673
PGAM1	164.856	-1.16322	0.60583	-1.92004	0.0548526	0.207766
LAMTOR4	46.156	-1.58215	0.826106	-1.91518	0.055469	0.20971
LRP10	29.2943	1.74617	0.913769	1.91095	0.056011	0.211366
CUX1	19.0018	2.05636	1.07762	1.90824	0.05636	0.212289
LARP1	19.0861	2.04148	1.07246	1.90355	0.056969	0.214187
C1QA	91.2987	-1.30078	0.684991	-1.89897	0.0575687	0.216042
TOMM6	51.544	-1.50843	0.795447	-1.89633	0.0579167	0.216948
GPX4	482.275	-1.0268	0.542231	-1.89366	0.0582703	0.217871
COMT	74.1038	-1.35565	0.720269	-1.88214	0.0598165	0.223242
MTATP6P1	137.696	-1.17579	0.625451	-1.87991	0.0601197	0.223963
EMP1	74.9632	-1.43085	0.765685	-1.86872	0.0616621	0.229288
TMBIM4	46.4969	-1.59276	0.852964	-1.86732	0.0618572	0.229594
UQCRQ	21.2283	-2.11112	1.13113	-1.86638	0.0619881	0.229661
RAB11A	19.1142	-2.23412	1.19873	-1.86374	0.0623576	0.23061
SIRPA	91.0053	1.23322	0.662503	1.86146	0.0626795	0.23138
SEC61B	43.4941	-1.57973	0.849087	-1.8605	0.0628143	0.231457
LAMTOR5	47.0209	-1.52257	0.818795	-1.85952	0.0629532	0.231549
GSTK1	76.0568	-1.34858	0.726046	-1.85744	0.0632492	0.232218
ARRDC1	21.4358	1.89698	1.02338	1.85364	0.0637905	0.232527
LIPA	477.018	-1.04196	0.562034	-1.8539	0.0637532	0.232527
MS4A4A	33.5484	-1.7258	0.930818	-1.85407	0.063729	0.232527
RAB13	65.6363	-1.36995	0.738317	-1.8555	0.0635244	0.232527
AKR1A1	133.719	1.18818	0.643011	1.84784	0.0646252	0.234713
CLIP1	18.0611	2.02671	1.0974	1.84683	0.0647717	0.234713
HNRNPA1	178.674	-1.10227	0.596531	-1.8478	0.0646311	0.234713
LITAF	174.442	1.08819	0.589396	1.84628	0.064852	0.234713
DAD1	98.1369	-1.2299	0.666578	-1.8451	0.0650232	0.234827
DMAC2	35.6011	1.57161	0.852066	1.84447	0.0651141	0.234827
BHLHE41	31.6824	1.66389	0.903041	1.84254	0.0653963	0.235011
MRPL40	29.3587	-1.80675	0.980496	-1.84269	0.0653747	0.235011
C19orf53	55.9742	-1.42161	0.773705	-1.8374	0.0661507	0.237303
ARHGDIA	224.759	1.05399	0.574186	1.83562	0.0664134	0.237825
TMEM109	38.5667	1.52339	0.830306	1.83474	0.0665445	0.237876
BASP1	50.7471	-1.48322	0.80919	-1.83297	0.0668068	0.238395
ENSG00000288444	73.0899	1.27358	0.695862	1.83022	0.0672174	0.23944
GSTP1	238.459	-1.05579	0.577561	-1.82801	0.0675481	0.240197
TMEM258	20.7685	-2.077	1.13827	-1.8247	0.0680465	0.241547
NDUFB11	42.54	-1.54139	0.846164	-1.82162	0.0685121	0.242776
AMPD3	23.6591	1.80073	0.989724	1.81942	0.0688471	0.243539
MGST1	96.7814	-1.24231	0.684457	-1.81503	0.0695194	0.24549
RPL21P28	16.2876	-2.33714	1.28859	-1.81371	0.069722	0.245779
CLPTM1	65.1002	1.30433	0.720036	1.81148	0.0700669	0.246568
ADA2	25.5912	1.76714	0.979086	1.80488	0.0710929	0.248459
CD53	121.929	-1.15292	0.638257	-1.80636	0.0708619	0.248459
RAC2	474.961	1.03047	0.570914	1.80494	0.0710834	0.248459
RBX1	32.6711	-1.68286	0.932128	-1.8054	0.0710127	0.248459
TAPBP	16.9098	2.03489	1.12843	1.80329	0.0713423	0.248903
MRPL41	26.7006	-1.82453	1.01318	-1.80078	0.0717369	0.249851
SELENOP	37.4388	-4.64367	2.58352	-1.79742	0.0722693	0.251275
SAT1	520.209	-0.965923	0.538514	-1.79368	0.0728637	0.252909
ENSA	28.5656	-1.76241	0.983265	-1.7924	0.0730683	0.253187
MTND2P28	87.5166	1.21319	0.678805	1.78724	0.0738986	0.255629
FLOT2	32.6019	1.56551	0.880849	1.77727	0.0755237	0.260365
H3-3B	89.0449	-1.21596	0.684124	-1.7774	0.075503	0.260365
DYNLL1	50.9109	-1.40821	0.795104	-1.7711	0.0765446	0.261682
NPTN	18.0721	-2.14526	1.21128	-1.77107	0.076549	0.261682
RPL17-C18orf32	28.3165	-1.74755	0.98639	-1.77166	0.0764504	0.261682
SEC11A	47.3035	-1.44578	0.815262	-1.77339	0.0761638	0.261682
TRPC4AP	26.1773	1.68839	0.951762	1.77396	0.0760693	0.261682
GAA	22.7184	1.7673	0.99865	1.76969	0.0767791	0.262028
MPG	45.4002	-1.46222	0.82766	-1.76669	0.0772808	0.262419
MTCO2P12	34.0801	-1.61911	0.915808	-1.76796	0.0770678	0.262419
POMP	63.5941	-1.31571	0.744576	-1.76706	0.0772181	0.262419
B4GALT1	20.6178	1.83168	1.03878	1.76331	0.0778482	0.263493
NDUFB7	43.5774	-1.48415	0.842437	-1.76173	0.0781151	0.263493
TGFBI	50.999	-1.41011	0.800327	-1.76191	0.0780838	0.263493
UQCRB	15.7895	-2.28651	1.29693	-1.76302	0.0778971	0.263493
PHPT1	59.7836	-1.33175	0.757207	-1.75876	0.0786183	0.264751
PABPC1	114.575	-1.1326	0.644821	-1.75645	0.0790115	0.265635
CTSS	456.531	-0.948967	0.540706	-1.75505	0.0792506	0.265999
IFI6	412.735	-1.02457	0.584504	-1.75289	0.0796208	0.266393
MZT2A	20.0214	-2.01622	1.15026	-1.75284	0.0796298	0.266393
FTLP2	26.0339	-1.78309	1.01933	-1.74927	0.0802449	0.26801
RPS9	46.8054	-1.42732	0.816313	-1.74849	0.0803785	0.268016
AKT1S1	17.9855	1.91215	1.09481	1.74656	0.0807136	0.268693
TUBA1B	764.233	-0.934137	0.536816	-1.74014	0.0818336	0.271888
TXNDC17	21.9285	-1.91361	1.10007	-1.73954	0.0819406	0.271888
CD151	105.507	-1.14546	0.660095	-1.7353	0.0826874	0.273473
RPL22	42.9069	-1.45893	0.840519	-1.73575	0.0826078	0.273473
RBM38	23.0096	1.71748	0.993081	1.72945	0.0837284	0.276467
ENSG00000234961	23.7935	-1.82895	1.0581	-1.72851	0.0838962	0.276572
U2AF2	22.3515	1.72982	1.00418	1.72261	0.0849587	0.27917
VAT1	377.412	1.00437	0.582842	1.72323	0.0848465	0.27917
DNASE1L1	16.0112	1.99165	1.15883	1.71867	0.0856744	0.27997
ENSG00000186076	101.106	-1.13835	0.662508	-1.71824	0.0857527	0.27997
HSPB1	215.925	-1.05679	0.614553	-1.71961	0.0855037	0.27997
MYDGF	123.891	-1.09683	0.638193	-1.71865	0.0856783	0.27997
RAC1	92.5707	-1.16463	0.678203	-1.71723	0.085938	0.280125
ERCC1	20.9089	1.77542	1.03451	1.7162	0.086125	0.280285
ALG8	23.0939	1.70641	0.99639	1.71259	0.0867871	0.281707
GABARAP	404.228	0.927305	0.541551	1.71231	0.0868389	0.281707
TNFSF12	25.3171	1.63598	0.959048	1.70583	0.0880391	0.285146
RABAC1	58.6189	-1.29747	0.761619	-1.70357	0.0884623	0.286061
LCP1	561.727	0.93802	0.55095	1.70255	0.0886525	0.286221
PSME3	24.6169	1.64986	0.970439	1.70012	0.0891084	0.287237
VEGFB	23.136	1.70085	1.00201	1.69744	0.0896126	0.288405
CCL3	31.8752	-1.79021	1.05685	-1.6939	0.0902839	0.290107
EEF2	418.734	-0.92416	0.546172	-1.69207	0.0906329	0.290769
RPS2P5	412.419	-0.919654	0.544033	-1.69044	0.090944	0.291307
PLEC	19.019	1.81208	1.07425	1.68683	0.0916365	0.293064
TRMT112	42.0717	-1.4261	0.849478	-1.67879	0.0931922	0.297571
PEBP1	63.8038	-1.261	0.752692	-1.67533	0.0938705	0.299267
FUOM	25.1182	-1.72364	1.02948	-1.67428	0.0940756	0.299452
ACTR2	92.078	1.10457	0.661691	1.66932	0.0950547	0.301624
DSTN	25.4132	-1.74118	1.04301	-1.66937	0.0950433	0.301624
H1-10	48.9147	-1.33885	0.803121	-1.66706	0.0955016	0.30257
ANXA4	45.6866	-1.38449	0.831638	-1.66477	0.095958	0.302772
ATP6V0B	218.656	-0.987395	0.593208	-1.6645	0.0960128	0.302772
BLVRB	76.7658	-1.17189	0.704457	-1.66353	0.0962058	0.302772
PPIAP29	60.4072	-1.28554	0.772172	-1.66483	0.0959461	0.302772
SSR3	57.871	1.22444	0.736275	1.66301	0.0963095	0.302772
TXNDC11	19.9261	1.74285	1.0486	1.66207	0.0964983	0.302898
RPL10AP6	16.9878	-2.04706	1.23233	-1.66113	0.0966877	0.303024
RNA5-8SN2	53.3823	1.24964	0.755733	1.65355	0.0982185	0.307348
SPOCD1	18.5257	1.78844	1.08224	1.65254	0.0984252	0.307522
ATP6V1E1	69.2799	-1.23798	0.749756	-1.65117	0.0987038	0.30792
GNPTG	64.6266	-1.22642	0.7435	-1.64952	0.0990406	0.308497
TMBIM1	162.402	-1.01033	0.613321	-1.64731	0.0994951	0.309439
ENSG00000280800	38.5082	1.36134	0.83091	1.63838	0.101343	0.314264
RTN4	108.511	-1.06633	0.650869	-1.63832	0.101356	0.314264
PALLD	40.605	1.34695	0.822579	1.63747	0.101532	0.314331
CTSK	1898.41	-3.00692	1.83887	-1.6352	0.102007	0.315322
MDH1	116.817	-1.07626	0.658945	-1.63331	0.102404	0.316068
LAMTOR2	41.0755	-1.38414	0.849336	-1.62968	0.10317	0.31795
HNRNPA2B1	53.387	-1.26903	0.779773	-1.62743	0.103646	0.318935
NENF	63.5164	-1.25255	0.770851	-1.62489	0.104185	0.32011
GLB1	42.5074	1.30415	0.805046	1.61997	0.105238	0.322856
RTN4RL2	19.0574	1.79223	1.11024	1.61427	0.10647	0.326137
TAGLN2	155.862	-1.02141	0.633028	-1.61354	0.106628	0.326137
ADAM9	16.5319	-2.00123	1.24216	-1.61109	0.10716	0.327274
BCAP31	726.448	-0.858372	0.533968	-1.60754	0.107937	0.329151
BAD	23.2672	1.5801	0.987409	1.60025	0.109542	0.333073
BAIAP2	26.1102	1.52931	0.955922	1.59983	0.109637	0.333073
BCL2L1	36.5723	1.35635	0.848386	1.59874	0.109878	0.333073
SLC4A2	29.118	1.46572	0.916445	1.59935	0.109742	0.333073
CD37	291.862	0.893224	0.560318	1.59414	0.110905	0.335277
SPARC	35.9019	-1.46338	0.918053	-1.594	0.110935	0.335277
HCFC1R1	35.1893	-1.43074	0.89834	-1.59265	0.111239	0.335436
SEC31A	26.275	1.50362	0.944305	1.5923	0.111317	0.335436
GAS5	33.3205	-1.45657	0.915383	-1.59121	0.111562	0.335677
PHYKPL	17.5429	1.75219	1.10181	1.59028	0.111771	0.335808
EIF5A	84.7564	-1.0873	0.687442	-1.58166	0.113727	0.341181
ATP6V1A	78.5746	1.10767	0.702672	1.57637	0.114941	0.343714
NDUFA12	25.8184	-1.59337	1.01117	-1.57577	0.115078	0.343714
RPL4P4	25.8184	-1.59337	1.01117	-1.57577	0.115078	0.343714
PDLIM7	39.4115	1.33548	0.848357	1.57419	0.115443	0.344298
ATP6V1G1	61.2214	-1.18876	0.756481	-1.57143	0.116083	0.345699
KCNJ5-AS1	16.2267	1.78951	1.13981	1.57	0.116414	0.345872
LMNA	74.8156	-1.12554	0.717035	-1.56972	0.116481	0.345872
IGFBP6	50.4415	-1.2406	0.796365	-1.55783	0.119274	0.35365
MARCO	68.0571	-1.3766	0.886509	-1.55283	0.120463	0.356655
SDHC	31.1681	-1.46708	0.945464	-1.55171	0.120733	0.356933
APLP2	133.821	-0.973752	0.628217	-1.55002	0.121136	0.357606
RAN	100.123	-1.01914	0.66037	-1.54328	0.122763	0.36136
RHOG	55.3315	-1.19629	0.775076	-1.54345	0.122722	0.36136
DAB2	53.3573	1.17191	0.76009	1.5418	0.123122	0.361894
DEXI	33.3702	-1.45607	0.945043	-1.54074	0.123379	0.362125
TECR	74.5046	1.07122	0.696615	1.53775	0.12411	0.363745
ENSG00000234648	21.5444	-1.66491	1.08784	-1.53048	0.125899	0.368457
CD36	54.5545	-1.23651	0.808592	-1.52921	0.126213	0.368845
PRDX5	63.4111	-1.13711	0.744643	-1.52706	0.126747	0.369875
RNF181	23.3673	-1.60436	1.05301	-1.52358	0.127613	0.371869
DPYSL2	46.064	1.19468	0.784873	1.52213	0.127976	0.372393
SLCO4A1	25.0393	1.49667	0.984126	1.52081	0.128307	0.372824
PTGS1	15.7334	1.76102	1.15888	1.51959	0.128615	0.373184
NDUFS3	61.4619	-1.13807	0.75045	-1.51651	0.12939	0.374899
CKLF	21.4639	-1.65678	1.09519	-1.51278	0.130335	0.376633
RAB5C	150.615	0.912171	0.603013	1.51269	0.130359	0.376633
PGK1	168.934	-0.905879	0.600025	-1.50974	0.131111	0.377733
SELENON	19.5257	1.59314	1.05488	1.51026	0.130977	0.377733
TBCA	26.8098	-1.49598	0.991623	-1.50862	0.131396	0.37802
COX17	17.5616	-1.80463	1.19949	-1.5045	0.132453	0.379986
MRPS2	22.5335	1.5021	0.998378	1.50454	0.132442	0.379986
SLC8B1	25.5412	1.43323	0.953342	1.50338	0.132742	0.380277
NOP53	52.547	-1.17241	0.781008	-1.50115	0.133318	0.38139
NECTIN2	30.7723	1.34737	0.900662	1.49598	0.13466	0.384148
NEDD8	28.4679	-1.44976	0.968849	-1.49638	0.134556	0.384148
ERP29	57.6476	-1.14257	0.765352	-1.49287	0.135471	0.385921
ARL6IP4	44.6818	-1.26094	0.845766	-1.49088	0.135992	0.386865
EBP	21.7589	-1.67753	1.12713	-1.48832	0.136667	0.388242
PYCARD	48.8554	-1.18554	0.797994	-1.48564	0.137373	0.389703
C15orf48	207.958	-0.943757	0.636915	-1.48176	0.138403	0.392079
NAPA	84.2453	1.00605	0.680503	1.47839	0.139305	0.393535
NDUFAF3	57.3143	-1.13235	0.765693	-1.47885	0.13918	0.393535
RPS2P46	88.178	-1.00258	0.678562	-1.47751	0.139539	0.393652
CHST15	35.3453	1.28666	0.871802	1.47586	0.139981	0.39435
FDPS	23.3327	-1.59771	1.08333	-1.47482	0.140262	0.394596
F8A3	26.5748	1.38399	0.939954	1.4724	0.140914	0.395335
HSPA9	95.0493	0.966365	0.656306	1.47243	0.140905	0.395335
ABHD4	21.2595	1.50835	1.02511	1.4714	0.141182	0.395543
PRDX3	116.492	-0.957117	0.651595	-1.46888	0.141865	0.396077
RPN1	101.025	-0.969517	0.659559	-1.46995	0.141576	0.396077
TYMP	190.962	-0.867054	0.590418	-1.46854	0.141957	0.396077
NDUFAB1	38.4969	-1.27109	0.866019	-1.46774	0.142175	0.396143
SLC44A2	28.9245	1.33753	0.912273	1.46615	0.142608	0.396805
SKP1	31.4891	-1.35951	0.928734	-1.46383	0.143241	0.398022
ATP6V0A1	21.3016	1.50273	1.03062	1.45808	0.144819	0.401341
MAP2K2	41.7287	-1.22792	0.842169	-1.45804	0.14483	0.401341
FAM120A	19.1588	1.54733	1.06205	1.45693	0.145136	0.401642
PCBP2	71.4325	-1.04453	0.717899	-1.45498	0.145676	0.402588
VSIR	24.432	1.40833	0.971788	1.44921	0.147278	0.406463
METTL26	41.5801	1.16974	0.809194	1.44556	0.148301	0.408733
UBA1	37.6652	1.20755	0.836129	1.44421	0.148679	0.409218
ARAP1	34.5731	1.23842	0.858138	1.44315	0.148979	0.409492
ACAT2	110.309	-1.03261	0.7176	-1.43897	0.150158	0.411706
ANP32A	18.7216	-1.65313	1.14891	-1.43886	0.15019	0.411706
RPS15P4	91.8573	-0.967164	0.672735	-1.43766	0.150531	0.412085
EIF3G	54.5298	-1.10679	0.770962	-1.4356	0.151117	0.412356
MICOS13	25.9363	-1.43913	1.00276	-1.43517	0.151238	0.412356
TP53I11	21.5507	1.46058	1.01731	1.43573	0.151079	0.412356
PRR13	103.134	-0.943214	0.657881	-1.43371	0.151654	0.412937
RNA5-8SN4	33.9151	1.23687	0.863777	1.43194	0.152162	0.413766
PSMB3	34.4298	-1.2827	0.896829	-1.43027	0.152641	0.414515
ESYT1	29.7933	1.31771	0.922024	1.42915	0.152961	0.41483
SPI1	255.87	-0.830753	0.581609	-1.42837	0.153186	0.414886
CLN3	25.9972	1.3703	0.962468	1.42373	0.154524	0.417399
RNH1	85.6961	-0.988153	0.693715	-1.42444	0.15432	0.417399
DYNLRB1	41.0199	-1.19818	0.843919	-1.41978	0.155672	0.419943
TMED9	63.9304	-1.04473	0.736365	-1.41877	0.155966	0.420177
DBNDD2	30.2071	1.26976	0.898036	1.41393	0.157383	0.421376
ENSG00000280614	35.6488	1.20453	0.851893	1.41394	0.157379	0.421376
LGALS9	185.453	0.831948	0.5882	1.4144	0.157246	0.421376
PRKAG2	19.9817	1.50538	1.063	1.41616	0.15673	0.421376
VPS29	57.3019	-1.07257	0.758692	-1.41371	0.157446	0.421376
CAVIN3	18.7254	-1.65051	1.17016	-1.4105	0.158392	0.422793
MCM5	15.742	1.62013	1.14818	1.41105	0.15823	0.422793
PRXL2A	32.5989	1.2336	0.876348	1.40766	0.159231	0.42435
SNHG29	81.629	-0.979103	0.695821	-1.40712	0.159392	0.42435
CIAO2A	65.2589	-1.02892	0.732635	-1.40442	0.160195	0.42593
SET	39.109	-1.20568	0.859267	-1.40315	0.160573	0.426373
UXT	20.2111	-1.55849	1.11126	-1.40245	0.160781	0.426373
DUSP2	28.8786	1.33628	0.9538	1.40101	0.161211	0.426958
C1orf43	96.911	-0.92672	0.664724	-1.39414	0.163274	0.431651
PDCD5	18.304	-1.61641	1.1598	-1.3937	0.163408	0.431651
EIF3F	37.1635	-1.20982	0.871943	-1.3875	0.16529	0.435685
MAX	28.1064	1.27832	0.921476	1.38726	0.165363	0.435685
LY96	23.5272	-1.43664	1.03729	-1.385	0.166054	0.436938
NAGK	48.6782	-1.10762	0.80105	-1.38271	0.166753	0.438211
DNPH1	21.7465	-1.48094	1.07365	-1.37935	0.167786	0.438658
NPM1	293.312	-0.772614	0.559917	-1.37987	0.167626	0.438658
PTPN6	120.965	0.862316	0.624556	1.38069	0.167375	0.438658
RHOF	22.7068	1.37802	0.99848	1.38011	0.167551	0.438658
GDF15	68.2455	-1.00878	0.733794	-1.37474	0.169212	0.441666
PLOD3	19.7412	1.44188	1.04922	1.37423	0.16937	0.441666
STAU1	16.7334	1.5364	1.1195	1.3724	0.16994	0.442584
MRPL51	26.8013	-1.34687	0.983156	-1.36995	0.170702	0.444001
REX1BD	45.0325	-1.11689	0.816447	-1.36799	0.171316	0.445028
TMEM14B	38.6568	-1.18327	0.865807	-1.36666	0.171731	0.445537
CLTB	24.9363	-1.37212	1.01194	-1.35593	0.175123	0.451626
GDI2	143.134	-0.886615	0.653761	-1.35618	0.175043	0.451626
PBDC1	31.6491	-1.24804	0.921945	-1.35371	0.17583	0.451626
RGS19	25.1048	-1.38255	1.01825	-1.35776	0.174539	0.451626
RNPEP	56.9311	1.01736	0.751579	1.35363	0.175854	0.451626
SOD2	31.7296	-1.25371	0.925378	-1.35481	0.175479	0.451626
SPAG7	23.1939	-1.4124	1.04193	-1.35556	0.175241	0.451626
U2AF1	16.1056	-1.66009	1.22393	-1.35636	0.174984	0.451626
UQCRFS1	33.56	-1.23626	0.914193	-1.3523	0.17628	0.452148
MANF	23.2744	-1.42005	1.05473	-1.34636	0.178185	0.456458
ATP5F1C	88.0036	-0.924166	0.687181	-1.34487	0.178668	0.457121
HSP90B1	58.9514	-1.00776	0.75125	-1.34144	0.179776	0.459378
CTSH	142.458	-0.835755	0.624042	-1.33926	0.180486	0.460613
H2AJ	22.987	-1.39621	1.0444	-1.33685	0.181271	0.461458
SPON2	118.744	-2.64184	1.97581	-1.33709	0.181192	0.461458
EMC7	54.0614	-1.02924	0.770747	-1.33539	0.18175	0.4621
DDRGK1	33.1424	-1.21482	0.911238	-1.33315	0.182483	0.463383
PTMA	461.599	-0.719783	0.540195	-1.33245	0.182713	0.463389
C14orf119	15.8566	-1.6333	1.22776	-1.33031	0.183416	0.464592
ATP1A1	151.694	0.807387	0.607282	1.32951	0.18368	0.464683
ENSG00000216285	44.3696	-1.08958	0.821219	-1.32678	0.184582	0.465229
NANS	38.0323	-1.15452	0.869539	-1.32774	0.184263	0.465229
PNKD	46.2967	1.04244	0.785643	1.32687	0.184553	0.465229
NDUFC2	26.2994	-1.31546	0.992757	-1.32506	0.185151	0.466087
CHMP2A	36.1214	-1.16025	0.877694	-1.32193	0.186192	0.466454
FN1	321.952	0.862197	0.653093	1.32017	0.186777	0.466454
GLA	80.7468	-0.919439	0.696652	-1.3198	0.186903	0.466454
NDUFB10	21.122	-1.43123	1.08281	-1.32177	0.186245	0.466454
NDUFS4	26.2189	-1.30859	0.989713	-1.3222	0.186103	0.466454
SUMO2	36.1214	-1.16025	0.877694	-1.32193	0.186192	0.466454
TUFM	71.3003	-0.947399	0.717258	-1.32086	0.186547	0.466454
UBE2J1	24.0316	1.28585	0.975113	1.31867	0.187281	0.466825
PARK7	58.369	-0.989759	0.75286	-1.31466	0.188623	0.469594
PSMA4	29.4507	-1.24259	0.945952	-1.31359	0.188985	0.469922
NRP2	16.2823	1.49621	1.14101	1.3113	0.189756	0.471262
FKBP2	26.0503	-1.29856	0.992919	-1.30782	0.190934	0.473032
SMS	39.2728	-1.12082	0.856652	-1.30837	0.190749	0.473032
APRT	59.8202	-0.978171	0.748518	-1.30681	0.191277	0.473307
CALHM2	21.8083	1.32139	1.01172	1.30608	0.191524	0.473342
CCRL2	53.1858	0.980998	0.75291	1.30294	0.192595	0.473877
CNPPD1	23.4156	1.28026	0.982762	1.30271	0.192673	0.473877
SAP18	24.3117	-1.32835	1.01931	-1.30318	0.192513	0.473877
ZNHIT1	30.9403	-1.20887	0.927878	-1.30284	0.19263	0.473877
LSM4	34.6778	-1.1869	0.911797	-1.30171	0.193016	0.474147
IDH2	26.0962	-1.29919	0.999401	-1.29997	0.193611	0.475035
SEC61G	15.8528	-1.63641	1.26211	-1.29657	0.194779	0.477326
ATP5PF	46.8505	-1.03821	0.804172	-1.29103	0.196694	0.48144
SMIM26	20.7465	-1.40106	1.08679	-1.28918	0.197337	0.481852
UFC1	40.5975	-1.093	0.847417	-1.2898	0.197119	0.481852
EIF3L	65.7361	-0.942832	0.733111	-1.28607	0.198419	0.482706
ETFB	33.9652	-1.15212	0.896277	-1.28545	0.198636	0.482706
SSR2	114.867	-0.822727	0.639463	-1.28659	0.198237	0.482706
SUPT4H1	19.0042	-1.45377	1.13012	-1.28639	0.198308	0.482706
CITED2	70.3414	0.94674	0.739257	1.28066	0.200312	0.486198
ATP6V1D	65.4946	-0.934718	0.7324	-1.27624	0.201871	0.488566
FCGRT	110.098	-0.881768	0.691489	-1.27517	0.202248	0.488566
HNRNPA3	26.2534	-1.31455	1.03009	-1.27616	0.2019	0.488566
UQCRC1	132.363	-0.810643	0.63551	-1.27558	0.202105	0.488566
GLRX3	40.3485	-1.08179	0.85155	-1.27037	0.203952	0.491167
GRINA	151.808	0.763965	0.6015	1.2701	0.204049	0.491167
PSMB5	41.7537	-1.06067	0.834835	-1.27052	0.203901	0.491167
CYTH1	19.0074	1.34568	1.06376	1.26502	0.205865	0.494952
LCP2	18.9232	1.35751	1.07472	1.26313	0.206542	0.495993
SPSB1	19.7919	1.32767	1.05168	1.26244	0.206792	0.496008
MRPL33	18.713	-1.42721	1.13461	-1.25788	0.208434	0.49877
TRIR	80.2747	-0.870131	0.69148	-1.25836	0.208262	0.49877
APEH	21.4414	1.27698	1.01787	1.25456	0.209637	0.499477
FOS	17.0166	-1.49042	1.18819	-1.25436	0.209712	0.499477
GHITM	89.0745	-0.874164	0.696625	-1.25486	0.209531	0.499477
SIRPB1	16.742	1.40735	1.12057	1.25592	0.209145	0.499477
SYNGR1	109.023	-0.808118	0.646955	-1.24911	0.211625	0.503445
RAC1P2	27.0034	-1.21977	0.978318	-1.2468	0.212469	0.504863
ALDH3B1	25.4827	1.19093	0.956703	1.24483	0.213194	0.505994
VKORC1	53.8076	-0.958707	0.772018	-1.24182	0.214303	0.508033
ABHD14B	23.133	1.22899	0.991136	1.23998	0.214984	0.508463
UBTD1	72.3252	-0.884447	0.713109	-1.24027	0.214876	0.508463
SEC13	59.8958	-0.926219	0.747445	-1.23918	0.215279	0.508568
ARF5	58.3221	-0.93199	0.753744	-1.23648	0.21628	0.510341
FIS1	41.2977	-1.04036	0.842065	-1.23548	0.216651	0.510539
KRTCAP2	61.2589	-0.914977	0.741586	-1.23381	0.217273	0.510539
NAP1L1	18.4639	-1.40363	1.13788	-1.23356	0.217368	0.510539
SNAPIN	18.4639	-1.40363	1.13788	-1.23356	0.217368	0.510539
PPIAP31	21.9065	-1.31177	1.06738	-1.22896	0.219085	0.513979
HPS1	24.8247	1.18759	0.96777	1.22714	0.219769	0.514989
DCTN3	21.7379	-1.29979	1.06161	-1.22436	0.220818	0.516625
SQOR	90.134	-0.827142	0.675804	-1.22394	0.220975	0.516625
SERINC3	19.3408	1.29007	1.05583	1.22185	0.221764	0.517875
HSP90AA1	84.0879	-0.840872	0.688842	-1.2207	0.222198	0.518293
ZNF706	33.0457	-1.105	0.908487	-1.21631	0.223867	0.521586
TUBA1C	48.8371	-0.973386	0.801022	-1.21518	0.224297	0.521992
ATF3	50.1937	-1.02671	0.847527	-1.21141	0.225737	0.523909
BANF1	47.9174	0.941487	0.777357	1.21114	0.225843	0.523909
PELATON	32.2876	1.06435	0.878901	1.211	0.225894	0.523909
IQGAP1	21.0324	1.23631	1.02278	1.20878	0.226746	0.52482
SNRPC	26.4593	-1.1856	0.980943	-1.20864	0.226803	0.52482
YWHAZ	117.875	-0.766043	0.635663	-1.20511	0.228162	0.527365
TMEM14C	31.2266	-1.10989	0.924435	-1.20062	0.229899	0.530777
ID2	38.9692	-1.02132	0.852882	-1.19749	0.231115	0.531774
NDUFA11	28.0369	-1.15523	0.964491	-1.19776	0.231009	0.531774
PSME2	46.8382	-0.968289	0.808305	-1.19792	0.230946	0.531774
MCOLN1	22.5592	1.21664	1.01679	1.19655	0.231483	0.532018
RTL8C	62.4418	0.86136	0.721748	1.19343	0.232699	0.533639
TOMM22	24.3735	1.15568	0.968397	1.1934	0.232713	0.533639
PTOV1	21.9395	1.20152	1.00823	1.19171	0.233376	0.534557
CCDC124	19.7044	-1.31324	1.10461	-1.18887	0.234491	0.536508
AURKAIP1	44.977	-0.964637	0.812278	-1.18757	0.235003	0.53654
PGLS	43.5296	-0.978713	0.824184	-1.18749	0.235033	0.53654
TLE5	55.6791	0.892103	0.752811	1.18503	0.236006	0.538157
MORF4L1	54.048	-0.907479	0.767932	-1.18172	0.237318	0.538732
PSMD8	81.2154	-0.814899	0.689401	-1.18204	0.23719	0.538732
SLAMF7	55.7979	0.883268	0.747305	1.18194	0.23723	0.538732
ZNF207	30.9714	1.05355	0.89005	1.18369	0.236534	0.538732
TBCB	40.3399	-0.998208	0.846365	-1.17941	0.238236	0.540215
ASAH1	258.787	-0.677093	0.575201	-1.17714	0.239139	0.541586
HNRNPK	119.774	-0.745446	0.633584	-1.17655	0.239373	0.541586
GNG10	26.0876	-1.15891	0.989195	-1.17157	0.241369	0.543682
GTF3C6	40.087	-0.987893	0.842711	-1.17228	0.241085	0.543682
HLA-DRB5	58.8461	-0.895683	0.763331	-1.17339	0.240641	0.543682
LRP1	19.7163	1.23101	1.05035	1.172	0.241197	0.543682
BEX3	78.6194	-0.830445	0.710296	-1.16915	0.242341	0.544665
NDUFB6	17.8394	-1.34445	1.14989	-1.1692	0.242322	0.544665
STK10	18.9318	1.24515	1.06573	1.16835	0.242665	0.544791
EEF1D	21.1134	-1.24905	1.07087	-1.16639	0.243457	0.545966
TNFRSF12A	35.3235	-1.02378	0.880082	-1.16328	0.244717	0.548189
ATP6V0C	899.608	-0.651449	0.560704	-1.16184	0.2453	0.548889
ADAM15	16.5399	1.31251	1.13048	1.16102	0.245635	0.549035
ATP5IF1	16.0587	-1.3916	1.20798	-1.15201	0.249318	0.552411
BST2	57.9801	-0.866829	0.752337	-1.15218	0.249246	0.552411
INF2	16.6663	1.29271	1.11992	1.15429	0.24838	0.552411
LAMTOR1	80.8897	0.784754	0.681054	1.15226	0.249212	0.552411
MRPL12	30.5178	-1.06946	0.92768	-1.15283	0.24898	0.552411
MRPL37	47.1032	0.902178	0.780926	1.15527	0.247981	0.552411
PEPD	60.1017	-0.878448	0.761796	-1.15313	0.248858	0.552411
RPS19BP1	48.9512	-0.91229	0.791245	-1.15298	0.248918	0.552411
NRP1	18.1894	1.2545	1.0904	1.15049	0.249941	0.553187
BRK1	71.4009	-0.817458	0.713404	-1.14586	0.251855	0.555611
GBA1	18.3158	1.23671	1.07811	1.14711	0.251335	0.555611
OSTC	39.6694	-0.969404	0.845993	-1.14588	0.251846	0.555611
PRCP	16.2694	-1.41167	1.23283	-1.14506	0.252185	0.555736
BUD31	27.2438	-1.10547	0.966668	-1.14358	0.252796	0.55648
DBNL	39.5889	-0.964743	0.846693	-1.13942	0.254526	0.557665
HADHA	57.8154	-0.861224	0.755471	-1.13998	0.254293	0.557665
LGMN	44.2298	-0.93353	0.819609	-1.13899	0.254705	0.557665
PGD	139.509	-0.730713	0.641165	-1.13967	0.254426	0.557665
PTBP1	30.6046	1.0196	0.893615	1.14099	0.253875	0.557665
EIF4G1	33.9878	0.980256	0.862447	1.1366	0.255706	0.559254
CAP1	156.022	-0.700979	0.617938	-1.13438	0.256633	0.560679
HSPD1	60.5453	-0.841389	0.742608	-1.13302	0.257206	0.561328
VDAC2	81.337	-0.77956	0.688924	-1.13156	0.257819	0.562061
MRPS24	23.9277	-1.14937	1.01646	-1.13076	0.258157	0.562197
GPR183	45.5967	-0.917325	0.813904	-1.12707	0.259714	0.564982
ALKBH7	27.2055	-1.10116	0.980938	-1.12256	0.261625	0.567386
MCRIP2	54.3678	0.840913	0.749053	1.12264	0.261592	0.567386
SERPINB6	86.0238	-0.774746	0.690205	-1.12249	0.261656	0.567386
BLVRA	25.5053	-1.11862	0.998446	-1.12036	0.262559	0.567529
DRAP1	61.8241	-0.830168	0.740326	-1.12135	0.262137	0.567529
SPCS1	43.8543	-0.918218	0.819503	-1.12046	0.262519	0.567529
ARHGEF2	16.9154	1.2433	1.11274	1.11733	0.263852	0.569718
AP1S1	17.4677	-1.30525	1.1726	-1.11312	0.265655	0.57065
IMPDH2	25.2946	-1.10542	0.993144	-1.11305	0.265686	0.57065
MAGED1	16.9575	1.23696	1.1111	1.11328	0.26559	0.57065
NEK6	32.4609	0.982372	0.882191	1.11356	0.265468	0.57065
NRROS	25.863	1.05999	0.950479	1.11521	0.264759	0.57065
ISOC2	18.9994	-1.24755	1.12171	-1.11218	0.26606	0.57085
ARHGEF1	18.5649	1.19269	1.07352	1.11101	0.266564	0.571048
NAA20	32.9988	-0.999022	0.899483	-1.11066	0.266714	0.571048
JOSD2	17.257	-1.2865	1.1618	-1.10734	0.268148	0.573017
PLBD1	60.3001	-0.833006	0.752337	-1.10722	0.268197	0.573017
EIF1B	40.5765	-0.930058	0.840706	-1.10628	0.268604	0.573286
PTMS	41.83	0.900131	0.814344	1.10535	0.26901	0.573549
TCEAL9	37.4711	-0.950263	0.860816	-1.10391	0.269632	0.574274
MMP19	64.4678	0.805414	0.730099	1.10316	0.269959	0.574368
SERPING1	26.0316	1.04399	0.947483	1.10186	0.270523	0.574967
ACSL4	16.2152	1.247	1.13318	1.10044	0.271139	0.575676
FUCA2	32.8761	-0.991279	0.903195	-1.09752	0.272412	0.577173
MRPL34	56.2701	0.825195	0.751792	1.09764	0.272363	0.577173
CCNI	56.8154	-0.829201	0.757091	-1.09525	0.273409	0.578682
CIRBP	35.813	-0.956929	0.874973	-1.09367	0.274101	0.579544
ALCAM	30.6008	1.01577	0.930266	1.09191	0.274872	0.580571
MPC2	23.4717	-1.11393	1.02377	-1.08807	0.276566	0.582961
PFN1	1526.99	0.562707	0.517174	1.08804	0.276577	0.582961
LYZ	280.324	-1.54176	1.41854	-1.08687	0.277095	0.583449
PSMA3	47.66	-0.863445	0.795834	-1.08496	0.277941	0.584625
PIM1	86.1689	0.838416	0.773472	1.08397	0.27838	0.584944
DCXR	34.2009	-0.96485	0.891067	-1.0828	0.278896	0.585218
MRPS34	46.2548	-0.874556	0.808481	-1.08173	0.279374	0.585218
SDF4	75.8684	-0.764617	0.706598	-1.08211	0.279203	0.585218
HNRNPDL	31.0495	-0.992471	0.9187	-1.0803	0.280009	0.585944
CFD	20.1977	-1.17107	1.08574	-1.07859	0.28077	0.586933
NUMB	61.0548	0.783633	0.727214	1.07758	0.28122	0.587271
GM2A	793.844	0.578845	0.537728	1.07646	0.28172	0.587711
DYNLT1	18.5396	-1.20619	1.12418	-1.07295	0.283292	0.590385
CD163	18.6201	-1.2162	1.13576	-1.07083	0.284247	0.59056
ENSG00000285006	16.1768	1.26417	1.18042	1.07095	0.284194	0.59056
TMEM208	26.3702	-1.04686	0.977083	-1.07142	0.283983	0.59056
SH3BGRL	118.848	-0.680848	0.63677	-1.06922	0.28497	0.590855
WDR1	78.1349	-0.742828	0.694475	-1.06963	0.284788	0.590855
SPR	24.8386	-1.07174	1.00363	-1.06786	0.285582	0.59152
RANBP1	24.7927	-1.07117	1.00466	-1.0662	0.286333	0.592473
TSC22D1	67.9038	-0.769114	0.723268	-1.06339	0.287606	0.594504
COPZ1	29.2688	-0.994425	0.938677	-1.05939	0.289423	0.595024
PHB1	33.7832	-0.943094	0.89111	-1.05834	0.289902	0.595024
PSMB6	73.5783	-0.74871	0.705214	-1.06168	0.288382	0.595024
RASSF4	60.5405	-0.789884	0.746351	-1.05833	0.289906	0.595024
RNF167	18.9825	1.12788	1.06524	1.0588	0.289689	0.595024
RNF7	23.1384	-1.08866	1.02741	-1.05962	0.289319	0.595024
STIP1	124.768	0.658524	0.621523	1.05953	0.289357	0.595024
CYC1	84.2345	-0.7353	0.696223	-1.05613	0.29091	0.596484
NHP2	26.1595	-1.034	0.980033	-1.05507	0.291395	0.596875
ENSG00000290018	21.5224	-1.11464	1.05728	-1.05425	0.291766	0.597035
USP2	26.4033	0.998422	0.951268	1.04957	0.293916	0.600227
VSIG4	41.274	-0.963681	0.918117	-1.04963	0.29389	0.600227
CCT3	51.4273	-0.81548	0.780632	-1.04464	0.296189	0.603371
CIAO2B	26.0753	-1.02881	0.985169	-1.0443	0.296346	0.603371
RAB4B	16.6328	1.17171	1.12179	1.04451	0.296252	0.603371
HNRNPC	64.3845	-0.760188	0.728719	-1.04318	0.296863	0.603819
ERAP2	20.7163	1.08159	1.03747	1.04253	0.297166	0.603833
HSP90AB1	287.19	-0.582014	0.559212	-1.04078	0.29798	0.604881
UBE2E2	15.8483	1.18562	1.14317	1.03713	0.299674	0.607714
GRN	1634.32	-0.561895	0.543135	-1.03454	0.300884	0.607749
LDHA	274.382	-0.616289	0.595136	-1.03554	0.300416	0.607749
TXNL4A	16.5904	-1.21827	1.17622	-1.03575	0.300319	0.607749
ZNF580	15.8904	1.17899	1.13963	1.03453	0.300886	0.607749
CBR1	33.4078	-0.923091	0.893213	-1.03345	0.301393	0.607862
MX1	15.764	1.19908	1.16062	1.03314	0.30154	0.607862
COL1A1	17.9734	-1.35119	1.31066	-1.03093	0.302574	0.609062
GADD45GIP1	16.5482	-1.21434	1.1783	-1.03059	0.302734	0.609062
EIF4EBP1	55.3556	-0.781481	0.759731	-1.02863	0.303654	0.6096
F8A1	17.5821	1.12567	1.0949	1.0281	0.303901	0.6096
LY9	17.4135	1.14962	1.1172	1.02902	0.303469	0.6096
TOMM5	24.2524	-1.03112	1.0074	-1.02355	0.306048	0.613303
ATP5PB	40.7824	-0.859496	0.84059	-1.02249	0.306548	0.6137
RAP1A	22.6786	-1.05409	1.03311	-1.02031	0.307582	0.615164
ERGIC1	31.98	0.896334	0.88241	1.01578	0.309734	0.61886
LXN	24.2141	-1.02609	1.01133	-1.0146	0.310297	0.619376
NDUFV2	44.9214	-0.820908	0.811651	-1.01141	0.311823	0.619393
RHEB	46.2845	-0.809825	0.801332	-1.0106	0.312209	0.619393
SDHB	59.372	-0.754091	0.745076	-1.0121	0.311491	0.619393
SF3B6	24.1681	-1.02554	1.01277	-1.01261	0.311249	0.619393
ST13	84.1771	0.679115	0.67231	1.01012	0.312437	0.619393
STOM	16.7976	1.13677	1.12126	1.01383	0.310666	0.619393
TAX1BP3	19.4889	-1.10871	1.09738	-1.01032	0.31234	0.619393
CTSB	1860.81	-0.515965	0.512216	-1.00732	0.313782	0.620592
GLIPR2	16.5866	-1.22148	1.21173	-1.00805	0.313432	0.620592
HADHB	57.8824	-0.757488	0.752258	-1.00695	0.313958	0.620592
NDUFB8	47.6514	-0.798475	0.793961	-1.00569	0.314567	0.621193
PIN1	24.0034	-1.01207	1.00898	-1.00306	0.315831	0.623086
HCLS1	60.5703	-0.741831	0.740336	-1.00202	0.316334	0.623473
GABARAPL1	17.8308	-1.13847	1.13979	-0.998844	0.31787	0.624754
MRPL21	17.8308	-1.13847	1.13979	-0.998844	0.31787	0.624754
PRKCSH	44.6264	-0.809804	0.8108	-0.99877	0.317906	0.624754
OGDH	16.9661	1.11215	1.1151	0.997349	0.318595	0.625504
GSTM1	35.4897	0.861566	0.86647	0.99434	0.320058	0.627768
PSMB10	26.9019	-0.959529	0.965605	-0.993707	0.320365	0.627768
CRABP2	309.003	-0.67451	0.679941	-0.992012	0.321192	0.628781
HMOX1	46.1965	-0.807673	0.815074	-0.99092	0.321725	0.629219
HMGN1	40.112	-0.830442	0.838919	-0.989896	0.322225	0.6293
RPS2P55	20.8136	-1.05575	1.06688	-0.989569	0.322385	0.6293
ALDOA	3247.26	0.505943	0.512154	0.987874	0.323215	0.629382
OTUB1	41.8012	0.798477	0.807746	0.988525	0.322896	0.629382
RRAS	28.888	0.899956	0.911268	0.987587	0.323355	0.629382
ARL6IP5	48.8114	-0.779582	0.790174	-0.986595	0.323841	0.629726
EID1	31.2937	-0.901742	0.915018	-0.98549	0.324383	0.630177
HM13	329.547	-0.546897	0.559889	-0.976794	0.328671	0.63694
HMGB1	17.6239	-1.11657	1.14227	-0.9775	0.328322	0.63694
MPP1	52.8661	-0.751151	0.769208	-0.976526	0.328804	0.63694
ITM2B	35.7277	-0.861086	0.88445	-0.973583	0.330264	0.637945
SDF2L1	32.7373	-0.888	0.912047	-0.973634	0.330238	0.637945
VDAC1	133.737	-0.608474	0.624473	-0.97438	0.329868	0.637945
APBB1IP	17.0888	1.0847	1.11628	0.971711	0.331194	0.638733
CD48	44.3315	-0.798586	0.822526	-0.970894	0.331601	0.638733
CXCL16	166.341	0.580432	0.598127	0.970417	0.331839	0.638733
DUSP23	25.1633	-0.962096	0.992252	-0.969608	0.332242	0.638733
PPP1CA	126.278	-0.608257	0.627164	-0.969853	0.33212	0.638733
UQCRC2	48.8152	-0.778735	0.803938	-0.968651	0.332719	0.639048
IL2RG	74.1883	0.680163	0.705015	0.964749	0.33467	0.642188
PLAUR	390.144	0.651704	0.676506	0.963337	0.335378	0.64294
ALOX5	19.8437	1.09362	1.13782	0.961158	0.336473	0.644431
TMEM140	21.4213	0.97868	1.01969	0.959785	0.337163	0.645146
ACADVL	51.2539	-0.749819	0.783045	-0.957568	0.338281	0.646676
ATP6V1H	99.6209	-0.637923	0.668673	-0.954012	0.340077	0.648891
BBLN	48.3975	-0.763013	0.799709	-0.954113	0.340027	0.648891
ACTR3	55.2665	-0.723768	0.760143	-0.952147	0.341022	0.649475
PSMD4	48.1447	-0.75405	0.791941	-0.952154	0.341019	0.649475
RHOA	597.17	0.51409	0.542401	0.947805	0.343229	0.653066
MRAS	25.5852	0.923912	0.975483	0.947133	0.343571	0.653106
ACP1	29.218	-0.881666	0.934466	-0.943497	0.345427	0.654599
ARRB2	153.256	-0.574854	0.608992	-0.943944	0.345198	0.654599
C1orf162	18.8222	-1.04711	1.11074	-0.942721	0.345824	0.654599
MRPL14	15.8011	-1.13049	1.19953	-0.942443	0.345966	0.654599
REEP5	36.5506	-0.818068	0.867305	-0.94323	0.345563	0.654599
VDAC2P5	24.7879	-0.935278	0.994526	-0.940426	0.346999	0.655945
NDUFA8	24.7457	-0.932519	0.994341	-0.937826	0.348334	0.657791
RHBDF2	23.8936	0.945077	1.00834	0.937264	0.348623	0.657791
PCBP1	240.503	-0.536757	0.57455	-0.934222	0.350189	0.659358
PLA2G7	66.1097	-0.673857	0.722281	-0.932957	0.350842	0.659358
STX10	17.2063	-1.07517	1.15299	-0.932508	0.351074	0.659358
YWHAB	33.4413	-0.830909	0.890123	-0.933477	0.350574	0.659358
ZC3H15	17.2063	-1.07517	1.15299	-0.932508	0.351074	0.659358
SNU13	27.6021	-0.888556	0.953911	-0.931487	0.351602	0.659569
YWHAH	59.03	-0.693334	0.744691	-0.931036	0.351835	0.659569
ATP1B3	136.982	-0.571723	0.618724	-0.924035	0.355468	0.665154
MAPRE2	21.7546	0.93532	1.01171	0.924493	0.355229	0.665154
TPD52L2	28.9269	-0.863139	0.937119	-0.921056	0.357021	0.667446
ACAT1	21.851	-0.983558	1.07069	-0.918619	0.358295	0.668847
PRDX2	24.6231	-0.921961	1.00392	-0.918364	0.358428	0.668847
DNAJC4	24.4967	-0.913568	0.998641	-0.914811	0.360291	0.669324
ERH	31.7411	-0.829811	0.907294	-0.914599	0.360402	0.669324
GNPDA1	17.0415	-1.05618	1.15557	-0.913989	0.360723	0.669324
HSPA5	122.031	-0.589399	0.645416	-0.913207	0.361134	0.669324
NAA10	21.8931	-0.986724	1.07679	-0.916357	0.35948	0.669324
POLR2I	18.531	-1.01892	1.11553	-0.9134	0.361032	0.669324
RAB35	18.4556	0.981433	1.07512	0.912859	0.361316	0.669324
SNX1	24.4798	0.882049	0.966141	0.912961	0.361263	0.669324
PFN1P1	28.8544	0.829961	0.912195	0.90985	0.362902	0.671038
PRDX6	103.568	-0.601451	0.661033	-0.909865	0.362894	0.671038
HMGN3	31.787	-0.830376	0.913993	-0.908515	0.363606	0.67173
DCTN2	50.4646	-0.720246	0.79349	-0.907694	0.36404	0.671921
HSPA8	696.448	0.486747	0.538139	0.904501	0.36573	0.674428
ALOX5AP	33.7148	0.810457	0.901494	0.899016	0.368644	0.676429
CA2	47.4705	-0.729904	0.811753	-0.89917	0.368562	0.676429
GPAA1	52.8331	0.678708	0.756257	0.897456	0.369476	0.676429
MDK	52.4793	-0.740096	0.822454	-0.899864	0.368193	0.676429
SELENOT	28.7162	-0.851091	0.945629	-0.900027	0.368106	0.676429
SERBP1	22.7964	-0.918278	1.02462	-0.89621	0.37014	0.676429
SYK	19.4471	0.944252	1.05347	0.896321	0.370081	0.676429
TMEM59	19.8979	-0.974608	1.08192	-0.900816	0.367686	0.676429
UBAP1	19.4471	0.944252	1.05347	0.896321	0.370081	0.676429
UBE2V1	28.1121	0.825414	0.919906	0.897281	0.369569	0.676429
PRDX4	58.2791	-0.66945	0.747503	-0.895581	0.370476	0.676435
COPRS	25.6528	-0.872836	0.97946	-0.891141	0.372854	0.678196
IRAK1	17.7133	0.980257	1.09921	0.891785	0.372508	0.678196
LTA4H	87.3823	-0.602831	0.674951	-0.893147	0.371779	0.678196
MRPL43	27.1461	-0.856764	0.961474	-0.891094	0.372879	0.678196
PSMA2	38.5296	-0.755777	0.848552	-0.890667	0.373108	0.678196
PINK1	20.3158	0.931828	1.04786	0.88927	0.373858	0.678953
ELOC	28.5092	-0.837072	0.94284	-0.88782	0.374638	0.679762
ATRAID	70.0454	0.621626	0.701838	0.885711	0.375773	0.680142
CCT8	27.0197	-0.849084	0.959837	-0.884613	0.376366	0.680142
ISCU	56.7934	-0.66986	0.757479	-0.884328	0.376519	0.680142
NDUFV1	38.7862	-0.765622	0.864318	-0.88581	0.37572	0.680142
SQSTM1	145.706	0.553275	0.625249	0.884888	0.376217	0.680142
AKIRIN2	27.3276	0.824184	0.933827	0.882587	0.377459	0.680217
SNF8	21.1805	-0.93022	1.0542	-0.882393	0.377564	0.680217
SORBS3	21.2651	0.904713	1.02395	0.883551	0.376939	0.680217
TMED3	44.1657	-0.72093	0.818509	-0.880785	0.378434	0.680859
TUBB6	66.308	-0.636227	0.722577	-0.880498	0.37859	0.680859
CORO1A	24.1595	-0.890989	1.01321	-0.879376	0.379198	0.68135
AMD1	18.1977	-0.986479	1.1229	-0.878508	0.379668	0.681593
ARPC5	32.652	-0.78578	0.898306	-0.874735	0.381718	0.684669
RAB2A	18.1556	-0.982777	1.12619	-0.872653	0.382852	0.685494
SASH3	18.789	0.931171	1.06682	0.872848	0.382746	0.685494
DNAJB11	26.8512	-0.838784	0.965548	-0.868713	0.385004	0.687441
HNRNPAB	21.0541	-0.920553	1.06031	-0.868188	0.385291	0.687441
PKM	1769.11	-0.445474	0.512213	-0.869705	0.384462	0.687441
YIF1A	32.5256	-0.779293	0.89711	-0.86867	0.385028	0.687441
SLC49A3	25.8045	0.822271	0.948211	0.867182	0.385842	0.68782
CNN2	16.5818	-1.00897	1.16706	-0.864543	0.38729	0.688185
G6PD	76.5926	-0.627575	0.726073	-0.864342	0.3874	0.688185
SLC25A11	32.8622	0.756654	0.874647	0.865096	0.386986	0.688185
SSNA1	28.218	-0.817963	0.945136	-0.865445	0.386795	0.688185
DHRS7	35.3015	-0.753329	0.875649	-0.86031	0.389618	0.689365
ISG15	26.7285	-0.828933	0.963069	-0.86072	0.389392	0.689365
SCPEP1	40.8457	-0.714969	0.831306	-0.860055	0.389759	0.689365
SDS	18.0329	-0.968307	1.12549	-0.860339	0.389602	0.689365
TPI1P1	33.8887	-0.766229	0.890691	-0.860264	0.389643	0.689365
IL1RN	2790.87	1.40659	1.63701	0.85924	0.390208	0.689559
RNA5-8SN3	1293.13	0.444279	0.517827	0.857968	0.39091	0.690201
TRAPPC1	61.6326	-0.630343	0.738389	-0.853674	0.393286	0.693793
PSME1	40.7231	-0.708476	0.832135	-0.851396	0.39455	0.694817
SLC1A3	26.8381	0.797434	0.936341	0.85165	0.394408	0.694817
SRSF2	40.681	-0.706711	0.831798	-0.849619	0.395537	0.695954
ADRM1	61.7942	0.61295	0.724478	0.846057	0.397521	0.695976
MACROH2A1	103.72	-0.577507	0.680385	-0.848794	0.395996	0.695976
MMP24OS	19.3998	-0.927227	1.09513	-0.846679	0.397174	0.695976
RER1	29.4202	-0.787848	0.931361	-0.84591	0.397603	0.695976
TMEM50A	23.7036	-0.85467	1.00866	-0.847334	0.396809	0.695976
VAMP3	37.951	-0.725731	0.856112	-0.847705	0.396602	0.695976
UCHL1	112.518	-0.550957	0.65271	-0.844107	0.39861	0.697139
RPS7P1	64.6036	0.602957	0.715412	0.842811	0.399334	0.697751
TRAPPC3	16.3749	-0.984964	1.16944	-0.842253	0.399646	0.697751
HSD17B4	30.7449	-0.769059	0.917373	-0.838327	0.401847	0.699209
MRPS7	33.517	-0.744224	0.887033	-0.839003	0.401467	0.699209
NCF2	58.5196	-0.628195	0.748149	-0.839666	0.401096	0.699209
WAS	16.4814	0.941224	1.12276	0.83831	0.401856	0.699209
UBE2B	17.8222	-0.949502	1.13497	-0.836591	0.402822	0.700291
PRELID1	50.1611	-0.651757	0.780048	-0.835534	0.403417	0.700726
CAST	69.189	0.591574	0.709014	0.834361	0.404078	0.701275
ACAA2	27.8885	-0.794105	0.953506	-0.832826	0.404943	0.701579
CD83	42.2472	-0.709408	0.851496	-0.833131	0.404771	0.701579
ECM1	17.7839	-0.942313	1.13419	-0.830823	0.406074	0.70268
PA2G4	26.3531	-0.803219	0.967178	-0.830477	0.406269	0.70268
ADGRE5	30.5763	-0.759863	0.915926	-0.829611	0.406759	0.702928
MRPL16	17.7417	-0.938499	1.1323	-0.828844	0.407193	0.703082
AAMP	26.3109	-0.800573	0.968411	-0.826687	0.408414	0.704593
MMADHC	24.9478	-0.819616	0.992528	-0.825786	0.408926	0.704877
HNRNPF	34.7153	-0.723404	0.87691	-0.824947	0.409402	0.7051
CHMP5	26.2688	-0.797921	0.970247	-0.822389	0.410855	0.705159
CNBP	130.827	-0.524928	0.638371	-0.822293	0.41091	0.705159
EIF4G2	105.583	-0.530799	0.647835	-0.819344	0.41259	0.705159
ENSG00000290318	29.2758	0.795601	0.970322	0.819935	0.412253	0.705159
FKBP1A	174.639	-0.489239	0.597211	-0.819206	0.412669	0.705159
GALNT12	15.7391	0.937982	1.14524	0.819025	0.412772	0.705159
SCYL1	30.7616	0.729619	0.892247	0.817732	0.41351	0.705159
SSU72	42.9128	-0.667829	0.816835	-0.817581	0.413596	0.705159
TM9SF2	68.4286	-0.609255	0.744223	-0.818646	0.412989	0.705159
TRPV2	72.8205	-0.607267	0.741906	-0.818523	0.413058	0.705159
TWF2	90.8114	-0.550029	0.669398	-0.821677	0.411261	0.705159
VPS25	17.6575	-0.93086	1.13192	-0.822376	0.410863	0.705159
CAPZA1	71.6865	-0.578512	0.708315	-0.816744	0.414075	0.705383
ENO2	22.4596	0.842764	1.03821	0.811748	0.416936	0.707887
FAM32A	34.5506	-0.713651	0.877554	-0.813227	0.416088	0.707887
GAPDHP1	33.1415	-0.72346	0.890177	-0.812715	0.416382	0.707887
MRFAP1	26.1461	-0.787761	0.970127	-0.812018	0.416781	0.707887
FGR	191.9	0.480479	0.593549	0.809503	0.418226	0.709431
MPC1	23.3319	-0.823294	1.01773	-0.808951	0.418544	0.709431
EIF3H	23.2476	-0.817333	1.01467	-0.805518	0.420521	0.711821
TMEM205	16.0415	-0.948003	1.17722	-0.805288	0.420654	0.711821
MCL1	17.6537	-0.934119	1.16234	-0.803651	0.421599	0.712828
PLP2	81.9894	-0.546034	0.684096	-0.798184	0.424764	0.717583
GYPC	40.1445	-0.679918	0.85272	-0.797352	0.425247	0.717802
HCK	30.2468	-0.737702	0.928972	-0.794106	0.427134	0.719037
MYH9	22.0965	0.797338	1.00335	0.794676	0.426802	0.719037
MYL9	106.516	0.516177	0.649544	0.794676	0.426802	0.719037
PDIA6	84.5508	-0.539383	0.679614	-0.793662	0.427392	0.719037
FCGR3A	18.2323	-0.994971	1.25894	-0.790322	0.42934	0.719552
GRAMD1A	25.6867	0.75091	0.950395	0.790103	0.429467	0.719552
LILRB4	28.7497	-0.747266	0.943697	-0.79185	0.428448	0.719552
PDHB	21.716	-0.827527	1.04594	-0.791181	0.428838	0.719552
YIPF3	52.766	0.600711	0.758053	0.792439	0.428105	0.719552
ACTBP2	17.3241	-0.896352	1.13908	-0.786911	0.431334	0.72058
AP1S2	17.3241	-0.896352	1.13908	-0.786911	0.431334	0.72058
NPM1P27	17.3241	-0.896352	1.13908	-0.786911	0.431334	0.72058
TPM4	171.468	-0.46968	0.597078	-0.786631	0.431498	0.72058
PSMD14	29.9939	-0.723565	0.921062	-0.785577	0.432115	0.721019
DUSP6	17.4046	-0.907611	1.15739	-0.784191	0.432928	0.721783
ARPC1A	22.9948	-0.79934	1.02282	-0.781507	0.434505	0.723818
FH	15.8767	-0.927195	1.1884	-0.780205	0.43527	0.7245
SUMO3	36.7824	-0.667829	0.858049	-0.77831	0.436386	0.725764
SSR4	90.7569	-0.5189	0.668466	-0.776254	0.437599	0.727186
COMMD9	22.8721	-0.787687	1.0185	-0.77338	0.439298	0.72866
EIF3E	47.6294	-0.611573	0.791596	-0.772583	0.439769	0.72866
GTF3A	77.2642	-0.536128	0.692995	-0.773639	0.439144	0.72866
ITGA5	47.0888	0.67148	0.871122	0.770822	0.440813	0.72866
MRPS6	121.793	-0.494286	0.640908	-0.771227	0.440572	0.72866
SUCLG1	29.9135	-0.716997	0.93054	-0.770517	0.440993	0.72866
VAC14	31.2597	0.686067	0.889165	0.771587	0.440359	0.72866
DUSP3	26.8045	0.72155	0.937979	0.769261	0.441739	0.729299
ENG	64.1648	0.554074	0.724527	0.764739	0.444427	0.733126
HSD3B7	38.111	-0.656057	0.859224	-0.763546	0.445138	0.733126
MAN2B1	125.019	0.480731	0.629367	0.763832	0.444968	0.733126
GRHPR	21.3405	-0.795793	1.048	-0.759343	0.447647	0.734544
HK2	21.0592	0.822396	1.08155	0.760385	0.447025	0.734544
SH3GLB1	17.0751	-0.868997	1.1448	-0.75908	0.447804	0.734544
USF2	17.0751	-0.868997	1.1448	-0.75908	0.447804	0.734544
VDAC3	37.9424	-0.648415	0.851883	-0.761155	0.446564	0.734544
GNB2	47.3804	-0.601296	0.794144	-0.757162	0.448953	0.735834
EIF4B	47.2539	-0.596631	0.792211	-0.753121	0.451377	0.738258
HMG20B	149.321	0.461392	0.613326	0.752278	0.451884	0.738258
JUNB	139.669	-0.470118	0.623509	-0.753988	0.450856	0.738258
SUMO1	19.8472	-0.811752	1.07854	-0.752642	0.451665	0.738258
CCR1	26.7165	0.724709	0.967269	0.749232	0.453717	0.739292
CYBC1	43.4008	0.600903	0.801389	0.749827	0.453359	0.739292
DAP	28.8295	0.685425	0.917139	0.747351	0.454852	0.739292
HMGN2	40.4233	-0.623041	0.831598	-0.749209	0.453731	0.739292
KIAA0930	29.6223	-0.698413	0.934952	-0.747005	0.455061	0.739292
RABGGTB	18.4382	-0.837846	1.12118	-0.747287	0.45489	0.739292
SMIM3	34.9979	-0.655168	0.875298	-0.748508	0.454154	0.739292
DDX5	120.312	0.466633	0.625641	0.745847	0.45576	0.739837
POLR1D	28.0868	-0.701555	0.942155	-0.744629	0.456496	0.740441
CIB1	64.5139	-0.539529	0.725607	-0.743556	0.457145	0.740522
NDUFA2	22.5388	-0.760524	1.02311	-0.743343	0.457274	0.740522
HGS	21.6875	0.749211	1.01086	0.741162	0.458595	0.740725
RAB20	56.6843	-0.567833	0.765125	-0.742145	0.458	0.740725
RAB34	21.1298	-0.779473	1.0523	-0.740731	0.458856	0.740725
SARNP	21.1298	-0.779473	1.0523	-0.740731	0.458856	0.740725
UBE2L6	59.1766	-0.552073	0.74645	-0.739598	0.459544	0.741247
ATP6V1F	551.74	-0.401046	0.543582	-0.737782	0.460647	0.741849
NPC1	16.3215	0.83607	1.13262	0.738175	0.460408	0.741849
HK3	55.1105	-0.563585	0.769661	-0.732251	0.464016	0.746161
MLST8	19.0888	0.77666	1.06075	0.732182	0.464058	0.746161
AP3S1	30.6099	-0.665497	0.913132	-0.728806	0.46612	0.746979
CSRP1	33.3436	-0.646109	0.887092	-0.728345	0.466403	0.746979
ECH1	21.0071	-0.766681	1.05238	-0.728523	0.466294	0.746979
EIF2S2	19.5981	-0.787632	1.08074	-0.728787	0.466132	0.746979
EWSR1	29.9435	0.657844	0.901086	0.730057	0.465355	0.746979
TFRC	109.403	-0.495802	0.681995	-0.726988	0.467233	0.74772
UROD	36.0353	-0.627788	0.866656	-0.724379	0.468833	0.74969
FABP3	58.0242	-0.560635	0.775251	-0.723165	0.469578	0.750292
OSTF1	37.36	-0.618689	0.857124	-0.721819	0.470406	0.751024
ATG3	25.0197	-0.706893	0.985173	-0.717532	0.473046	0.752805
BTG1	18.6834	-0.865407	1.20599	-0.71759	0.47301	0.752805
CENPX	18.1086	-0.800982	1.11712	-0.717004	0.473372	0.752805
CPVL	16.6996	-0.828871	1.15289	-0.718948	0.472173	0.752805
MPDU1	36.3393	0.615309	0.857015	0.717968	0.472777	0.752805
SLC3A2	119.383	-0.454768	0.635154	-0.715996	0.473994	0.753206
HEBP1	39.9252	-0.598715	0.837016	-0.715297	0.474426	0.753303
MYC	18.22	0.782966	1.09599	0.714391	0.474985	0.753604
JTB	50.5577	-0.555171	0.778156	-0.713444	0.475571	0.753945
PSMG2	23.5724	-0.714811	1.00485	-0.711363	0.476859	0.755398
PRMT1	21.9787	0.713647	1.00664	0.708941	0.478361	0.756831
SERP1	22.1633	-0.729692	1.02961	-0.708705	0.478508	0.756831
CMTM3	41.0814	-0.584366	0.826399	-0.707123	0.47949	0.757795
CCT6A	32.9682	-0.624893	0.889011	-0.702907	0.482114	0.76135
CD58	32.926	-0.622704	0.889258	-0.700251	0.48377	0.763374
ARL8A	27.5095	0.650835	0.932984	0.697584	0.485437	0.763915
CREG1	225.541	-0.399106	0.57384	-0.6955	0.486742	0.763915
CYBB	36.9003	-0.59571	0.855906	-0.695999	0.48643	0.763915
HIF1A	19.38	0.735922	1.05443	0.697936	0.485217	0.763915
IFNGR2	23.4038	-0.702836	1.01023	-0.695718	0.486605	0.763915
PTGES3	52.8776	-0.533289	0.766252	-0.69597	0.486447	0.763915
SRSF9	43.8076	-0.577232	0.826604	-0.698317	0.484979	0.763915
FPGS	16.6969	0.7764	1.11746	0.694789	0.487187	0.764024
MRPL20	24.7285	-0.684642	0.987933	-0.693005	0.488307	0.764441
SNX17	42.2414	-0.569667	0.822438	-0.692656	0.488526	0.764441
TMEM176B	155.62	0.419194	0.605275	0.692568	0.488581	0.764441
CAPN2	23.4919	-0.706321	1.02084	-0.6919	0.489	0.764509
NOL7	19.2227	-0.752298	1.08999	-0.690188	0.490076	0.765603
COMMD3	27.378	-0.653809	0.949673	-0.688457	0.491165	0.766715
TMEM70	31.4365	-0.622363	0.904965	-0.687721	0.491629	0.76685
OS9	46.0049	-0.544982	0.797601	-0.683277	0.494432	0.770632
ERGIC3	53.9533	-0.52034	0.763475	-0.681543	0.495528	0.771159
SCAND1	16.3663	-0.791813	1.16119	-0.681897	0.495304	0.771159
PPP2R1A	74.034	0.481109	0.708482	0.679071	0.497093	0.77166
RAB6A	17.7305	0.741491	1.09156	0.679294	0.496951	0.77166
RDH11	17.7331	-0.762755	1.12276	-0.679355	0.496913	0.77166
SLC20A1	22.2278	0.683127	1.00662	0.678637	0.497368	0.77166
SIGLEC9	18.5112	0.740394	1.0927	0.677583	0.498036	0.772107
PLEKHO2	17.691	-0.758853	1.12368	-0.675329	0.499467	0.773736
ITPA	25.8464	-0.652406	0.969233	-0.673115	0.500874	0.775325
AKR7A2	47.1189	-0.532424	0.792223	-0.672064	0.501543	0.775771
YKT6	19.0157	-0.730806	1.09097	-0.66987	0.502941	0.777341
CNPY3	44.3889	-0.537221	0.806115	-0.666432	0.505135	0.777351
GPNMB	1572.5	-0.347701	0.522427	-0.66555	0.505699	0.777351
HNRNPM	24.4373	-0.662039	0.990875	-0.668136	0.504047	0.777351
IDH3B	21.7074	-0.688868	1.03744	-0.664008	0.506685	0.777351
MVP	68.4028	-0.486518	0.732078	-0.664571	0.506325	0.777351
SDHA	23.2007	-0.682554	1.02756	-0.664248	0.506532	0.777351
SPINT1	23.3456	0.65252	0.983778	0.66328	0.507151	0.777351
TIMM17A	20.3826	-0.710086	1.06253	-0.668297	0.503944	0.777351
TMEM219	61.4842	-0.489237	0.736769	-0.664031	0.506671	0.777351
TSC22D3	25.7621	-0.646892	0.970712	-0.66641	0.505149	0.777351
YIF1B	24.3952	-0.659133	0.993157	-0.663674	0.506899	0.777351
C1orf122	16.2436	-0.775163	1.17056	-0.662216	0.507833	0.777361
TSPAN4	23.0742	-0.673308	1.01696	-0.662077	0.507922	0.777361
CAPZA2	32.3858	-0.590491	0.89407	-0.660453	0.508963	0.777785
CTSD	4308.83	-0.351249	0.531821	-0.660465	0.508955	0.777785
SLC43A3	129.325	0.414182	0.628616	0.658879	0.509974	0.778744
EIF4E	20.2562	-0.699751	1.0642	-0.657536	0.510836	0.779475
KXD1	32.6773	0.57446	0.876109	0.655695	0.512021	0.780697
VAPA	22.9057	-0.660989	1.01358	-0.652132	0.514316	0.783609
EIF6	45.4646	-0.521721	0.801439	-0.65098	0.515059	0.784154
EIF3CL	46.7472	-0.516065	0.794239	-0.64976	0.515847	0.784432
MRPS15	26.922	-0.620493	0.956212	-0.648907	0.516399	0.784432
PPCS	16.0751	-0.758079	1.16763	-0.649247	0.516178	0.784432
MEA1	17.4419	-0.731487	1.12928	-0.647747	0.517149	0.784986
MFSD12	434.517	0.380146	0.589301	0.645079	0.518876	0.786625
OXA1L	41.364	-0.530174	0.823646	-0.643691	0.519776	0.786625
PSENEN	17.3998	-0.727503	1.12968	-0.64399	0.519582	0.786625
SCD	32.5892	0.577292	0.896252	0.644118	0.519499	0.786625
CCT2	18.7667	-0.705253	1.09688	-0.64296	0.52025	0.786758
BAG3	18.8024	0.699058	1.08967	0.641533	0.521176	0.787573
CDIPT	50.7669	0.488084	0.773969	0.630624	0.528286	0.790099
COX7A2L	21.374	-0.659758	1.0417	-0.633346	0.526508	0.790099
EIF4A2	37.3093	-0.541095	0.852396	-0.634793	0.525563	0.790099
ETFA	22.6988	-0.642718	1.01863	-0.630961	0.528066	0.790099
H1-0	17.3155	-0.7195	1.13401	-0.634476	0.52577	0.790099
ICAM1	19.8359	0.671688	1.05794	0.634902	0.525493	0.790099
LACTB	18.6403	-0.694047	1.09922	-0.631401	0.527778	0.790099
NABP1	22.7409	-0.645848	1.02027	-0.633018	0.526722	0.790099
P2RX4	40.44	0.518015	0.817384	0.633747	0.526246	0.790099
PLEK	196.862	-0.379864	0.602107	-0.630891	0.528112	0.790099
PPT1	231.72	0.361427	0.571615	0.632291	0.527197	0.790099
PSMD7	38.6302	-0.536853	0.844991	-0.635335	0.52521	0.790099
TNS3	16.2036	0.723126	1.14608	0.630954	0.528071	0.790099
TPRA1	20.8311	0.656824	1.03746	0.633109	0.526663	0.790099
HLA-DRA	81.6029	1.07122	1.70634	0.62779	0.530142	0.791129
MARCHF2	41.1149	-0.518147	0.824772	-0.628231	0.529853	0.791129
TMEM230	33.2508	-0.556385	0.885087	-0.628622	0.529597	0.791129
SNCA	21.2897	-0.653137	1.04175	-0.626963	0.530683	0.791356
KCNN4	42.5585	-0.52135	0.834379	-0.624836	0.532079	0.791696
RFTN1	25.2825	0.620194	0.992127	0.625116	0.531895	0.791696
SNX5	22.6145	-0.636452	1.01772	-0.625372	0.531727	0.791696
CHCHD3	26.5044	-0.591373	0.958593	-0.616918	0.537289	0.795804
COPE	141.345	-0.37851	0.614578	-0.615886	0.53797	0.795804
MAP1LC3B	43.5406	0.492578	0.799396	0.616188	0.537771	0.795804
NDUFS2	35.7776	-0.535395	0.866667	-0.617763	0.536731	0.795804
OAZ2	30.4787	-0.563056	0.912601	-0.616979	0.537249	0.795804
PSMC3	42.2711	-0.50677	0.818907	-0.618838	0.536023	0.795804
RAB7A	153.139	0.372542	0.602907	0.61791	0.536635	0.795804
VPS28	17.1929	-0.703587	1.13761	-0.618477	0.536261	0.795804
CCDC115	17.3636	0.67437	1.10084	0.612597	0.540143	0.797858
EIF4H	57.7466	-0.458883	0.748691	-0.612914	0.539933	0.797858
YBX3	40.8621	-0.507302	0.831425	-0.61016	0.541756	0.79966
BID	21.1212	-0.639783	1.05255	-0.607843	0.543292	0.800764
CUEDC2	17.0665	-0.691372	1.13716	-0.60798	0.543201	0.800764
CLTC	17.4057	0.669093	1.10213	0.607094	0.543789	0.800917
GPX3	70.9225	0.470134	0.780211	0.602574	0.546792	0.804758
PTPMT1	18.3491	-0.664008	1.10432	-0.601283	0.547651	0.805439
CCDC85B	19.6738	-0.644026	1.07354	-0.599906	0.548569	0.805624
EIF3C	51.0462	-0.464295	0.773662	-0.600126	0.548422	0.805624
CD4	37.1027	0.50851	0.849297	0.598742	0.549345	0.806098
HEXA	26.2975	-0.575435	0.963065	-0.597503	0.550171	0.806098
PLK3	38.6603	0.516308	0.865191	0.596756	0.550671	0.806098
TMED10	37.1832	0.501283	0.838861	0.597576	0.550123	0.806098
XRCC6	73.3969	0.414081	0.69424	0.596452	0.550873	0.806098
MMP7	1271.27	-0.851177	1.4301	-0.595186	0.551719	0.806176
RAP1B	45.7856	-0.476795	0.80034	-0.595741	0.551348	0.806176
MAFB	21.2028	0.606916	1.02331	0.59309	0.553121	0.807289
SCARB1	17.49	0.658528	1.11077	0.59286	0.553275	0.807289
COTL1	257.03	-0.333635	0.564983	-0.590522	0.554841	0.808994
POLD4	62.3406	-0.429494	0.73016	-0.588219	0.556386	0.810085
PTMAP2	33.9931	-0.516257	0.877269	-0.588482	0.556209	0.810085
SRP9	33.951	-0.514096	0.877707	-0.585727	0.558059	0.81194
TMEM179B	27.4116	-0.55266	0.946995	-0.583593	0.559494	0.813446
DDIT3	22.1547	-0.598667	1.02858	-0.582032	0.560545	0.814392
PSMA1	63.4125	-0.421257	0.727479	-0.579064	0.562546	0.816715
COMMD7	18.1422	-0.641109	1.10912	-0.578035	0.563241	0.816905
SNX10	35.5324	-0.520126	0.900368	-0.577681	0.563479	0.816905
AUP1	60.7668	-0.422278	0.735402	-0.574214	0.565823	0.819402
ESD	36.5672	0.483635	0.844408	0.572751	0.566813	0.819402
MAPRE1	23.3952	-0.57979	1.01129	-0.573318	0.566429	0.819402
PSTPIP1	19.4248	-0.618977	1.07852	-0.573916	0.566025	0.819402
CCT7	40.1992	-0.474048	0.829868	-0.571233	0.567842	0.820306
NCF1	18.6462	0.610388	1.07085	0.570002	0.568676	0.820928
EMC4	28.5294	-0.529706	0.932596	-0.567991	0.570041	0.822315
SF3B5	29.812	-0.52049	0.917834	-0.567085	0.570656	0.822619
WBP1	17.7391	0.620786	1.09609	0.566362	0.571148	0.822744
MLX	23.2726	-0.56788	1.00472	-0.56521	0.571931	0.823289
ACOT7	15.8367	0.64918	1.15678	0.561194	0.574665	0.82489
ACTN1	70.8244	-0.400955	0.712258	-0.562934	0.57348	0.82489
MAF1	49.0127	-0.43856	0.780782	-0.561694	0.574325	0.82489
SLC37A2	59.3264	0.42938	0.764444	0.56169	0.574327	0.82489
FAM50A	27.1204	-0.531814	0.949649	-0.560011	0.575472	0.825409
HNRNPD	24.513	-0.551616	0.985954	-0.559474	0.575838	0.825409
FBXO7	33.9263	0.48132	0.865836	0.555902	0.578278	0.828322
C1QBP	46.321	-0.440252	0.793846	-0.554581	0.579181	0.829032
ACAA1	25.673	-0.528924	0.970208	-0.545165	0.58564	0.829612
ACSL1	25.5018	0.516988	0.954453	0.541659	0.588053	0.829612
CCM2	17.8088	-0.605949	1.11526	-0.543327	0.586905	0.829612
COPS5	16.4841	-0.624855	1.15031	-0.543205	0.586989	0.829612
DPM2	23.4347	0.548029	0.990608	0.553225	0.580109	0.829612
EGLN2	16.5262	-0.629117	1.15041	-0.546864	0.584472	0.829612
EMILIN2	21.8252	-0.566816	1.03527	-0.547502	0.584034	0.829612
ENSG00000274845	17.8088	-0.605949	1.11526	-0.543327	0.586905	0.829612
GARS1	48.4641	0.42297	0.775417	0.545474	0.585428	0.829612
GSDME	37.2585	-0.465349	0.850067	-0.547427	0.584086	0.829612
IDH3G	29.6472	-0.508648	0.924262	-0.550328	0.582094	0.829612
LIMS1	36.0143	-0.474184	0.867219	-0.546787	0.584525	0.829612
LRRFIP1	41.1447	-0.454751	0.833058	-0.545881	0.585147	0.829612
P4HB	314.449	-0.304331	0.555975	-0.547382	0.584116	0.829612
PAPSS1	28.1961	-0.506997	0.935604	-0.541893	0.587892	0.829612
PCMT1	39.908	-0.459666	0.83166	-0.552709	0.580462	0.829612
PSMC5	34.7738	-0.482092	0.874605	-0.551211	0.581489	0.829612
SLC2A5	48.1232	0.436596	0.806246	0.541517	0.588151	0.829612
SLC39A1	33.4107	-0.48226	0.881924	-0.546828	0.584497	0.829612
TIMP1	397.701	-0.730824	1.34246	-0.544393	0.586171	0.829612
TOMM40	50.0462	-0.425489	0.776323	-0.548082	0.583635	0.829612
CCT5	29.4365	-0.496246	0.921226	-0.53868	0.590108	0.829875
MORF4L2	20.374	-0.568758	1.05661	-0.538288	0.590378	0.829875
PSMD6	25.5887	-0.523261	0.969113	-0.539938	0.58924	0.829875
SLC39A13	21.6988	-0.556911	1.0314	-0.539955	0.589228	0.829875
XRCC5	28.1539	-0.504407	0.935887	-0.538962	0.589913	0.829875
FDX1	45.9877	-0.426068	0.795497	-0.5356	0.592235	0.83191
DEGS1	16.3998	-0.616294	1.15407	-0.534017	0.59333	0.832299
TMEM123	20.7516	0.556701	1.04177	0.534378	0.59308	0.832299
CYP27A1	389.879	-0.292727	0.54967	-0.532551	0.594344	0.832579
DDX39A	26.787	-0.507944	0.953805	-0.532545	0.594348	0.832579
FLNA	65.1495	0.38003	0.714597	0.531811	0.594857	0.832718
PPP2R5A	21.7852	0.538182	1.01675	0.529315	0.596587	0.833992
SFPQ	20.8781	0.543749	1.02713	0.529388	0.596537	0.833992
SLC39A8	18.965	-0.574828	1.08971	-0.527506	0.597843	0.835173
CKB	120.195	-0.986464	1.88215	-0.524114	0.600199	0.837359
PPP2CA	16.3155	-0.607656	1.16344	-0.522293	0.601466	0.837359
SEPTIN7	29.268	-0.486248	0.928738	-0.523557	0.600587	0.837359
TCIRG1	270.188	-0.325078	0.621407	-0.523132	0.600882	0.837359
ZDHHC12	27.9891	-0.491799	0.94061	-0.522851	0.601078	0.837359
ANXA11	67.175	-0.372356	0.718571	-0.51819	0.604326	0.83793
ARF1	243.305	-0.295043	0.568379	-0.519095	0.603695	0.83793
EIF3I	62.0791	-0.379237	0.732728	-0.517569	0.604759	0.83793
HSF1	16.2544	0.585588	1.13137	0.517594	0.604742	0.83793
NDUFS7	26.7039	0.489778	0.944694	0.518452	0.604143	0.83793
PAIP2	30.5084	-0.476751	0.918827	-0.518869	0.603852	0.83793
SDC2	69.9779	-0.379453	0.730354	-0.519546	0.60338	0.83793
C19orf38	17.4334	-0.565846	1.12294	-0.503899	0.614333	0.839983
CBX3	20.0407	-0.537113	1.06238	-0.505574	0.613156	0.839983
CTDNEP1	20.1778	0.522302	1.04187	0.501311	0.616152	0.839983
CTSC	31.5458	-0.452627	0.899884	-0.502983	0.614976	0.839983
EI24	18.8002	-0.556151	1.09014	-0.510166	0.609935	0.839983
ELOVL1	42.2752	0.41171	0.812512	0.506712	0.612357	0.839983
GNB1	30.7079	0.451196	0.896315	0.50339	0.61469	0.839983
HDGF	18.716	-0.548538	1.09177	-0.502432	0.615364	0.839983
HPCAL1	146.385	-0.320847	0.639427	-0.501773	0.615827	0.839983
IFITM3	65.4104	-0.397333	0.773952	-0.513382	0.607684	0.839983
IL10RB	22.648	-0.515186	1.01346	-0.508345	0.611211	0.839983
LASP1	60.762	-0.377716	0.740902	-0.509805	0.610188	0.839983
LIMD2	33.4714	0.445628	0.886409	0.502734	0.615151	0.839983
MATK	118.321	-0.324176	0.646077	-0.501761	0.615836	0.839983
METTL1	19.1443	0.541539	1.06726	0.507409	0.611868	0.839983
PRKCB	19.1022	0.546227	1.07385	0.508663	0.610988	0.839983
PRKCD	17.5598	-0.578037	1.12348	-0.514505	0.606899	0.839983
PTPRE	18.9336	0.565487	1.11959	0.505085	0.613499	0.839983
RAB1A	79.3764	-0.348473	0.686801	-0.507385	0.611884	0.839983
RAB31	19.9986	-0.533529	1.06401	-0.501431	0.616068	0.839983
RBM3	32.7862	-0.445177	0.886738	-0.502039	0.61564	0.839983
SHMT2	22.6902	-0.518374	1.0131	-0.511669	0.608883	0.839983
STUB1	40.4435	-0.418223	0.831718	-0.502842	0.615075	0.839983
TSR3	18.7581	-0.552349	1.0904	-0.506556	0.612467	0.839983
APEX1	28.9805	-0.464408	0.9285	-0.50017	0.616955	0.840514
SFXN3	18.3215	0.538419	1.07983	0.498612	0.618052	0.841445
CDK2AP1	71.5966	-0.349176	0.704225	-0.49583	0.620014	0.842987
YWHAE	37.794	-0.42084	0.848273	-0.496114	0.619814	0.842987
ADIPOR1	55.2523	-0.370384	0.753481	-0.491564	0.623028	0.843357
ANXA7	23.7659	-0.489637	0.997946	-0.490645	0.623678	0.843357
EZR	35.2709	-0.430253	0.871777	-0.493535	0.621634	0.843357
HTRA1	21.2849	-0.517327	1.05249	-0.491525	0.623055	0.843357
JMJD8	27.9865	0.454947	0.927744	0.49038	0.623865	0.843357
MITF	24.1013	0.47942	0.976824	0.490794	0.623572	0.843357
SEC11C	19.9143	-0.526322	1.07034	-0.491733	0.622908	0.843357
SPINT2	16.0243	-0.572819	1.16863	-0.490164	0.624018	0.843357
ZFAND5	41.5537	-0.409277	0.827365	-0.494675	0.62083	0.843357
GYG1	17.3107	-0.549584	1.1349	-0.484256	0.628204	0.848451
TMEM11	19.8338	-0.515693	1.06811	-0.48281	0.629231	0.849274
NME1	26.1625	-0.4618	0.960908	-0.480587	0.63081	0.849714
NUCB1	88.641	-0.322464	0.670573	-0.480878	0.630603	0.849714
TMEM176A	66.0193	0.347349	0.721118	0.481681	0.630033	0.849714
FARSA	28.1091	0.442136	0.922253	0.479409	0.631648	0.849717
HSD17B11	19.7916	-0.512056	1.06726	-0.479786	0.631379	0.849717
ABHD12	62.2812	-0.343164	0.729339	-0.470513	0.637988	0.851562
ARF4	44.8651	-0.376404	0.800707	-0.470089	0.638291	0.851562
BABAM1	37.9389	0.39306	0.835814	0.470272	0.638161	0.851562
DNAJC8	24.7956	-0.463265	0.983131	-0.471214	0.637488	0.851562
JUN	22.2726	-0.483217	1.02017	-0.473662	0.635741	0.851562
LYPLA2	17.537	0.523627	1.0992	0.476373	0.633809	0.851562
MAPKAPK3	38.7011	-0.398706	0.839226	-0.475088	0.634724	0.851562
MMP14	19.4776	0.499264	1.05798	0.471904	0.636995	0.851562
NSMCE1	15.9017	-0.555101	1.16549	-0.47628	0.633875	0.851562
PLTP	157.955	-0.323561	0.689115	-0.469531	0.63869	0.851562
PREB	19.5198	0.494742	1.05429	0.469264	0.638881	0.851562
SERPINE1	17.1998	0.565691	1.20201	0.470622	0.637911	0.851562
TBC1D2	26.2527	0.44758	0.945462	0.473398	0.635929	0.851562
TOM1	29.1848	0.429088	0.910088	0.47148	0.637298	0.851562
ATF4	28.5208	-0.434018	0.929944	-0.466714	0.640704	0.853433
PHLDA3	55.6578	0.34728	0.747621	0.464513	0.64228	0.854972
PFKL	53.7631	0.34938	0.755899	0.462204	0.643935	0.856054
TUBB4B	98.1198	0.301828	0.652617	0.462488	0.643731	0.856054
GCLC	29.8493	-0.429628	0.932161	-0.460894	0.644874	0.856744
NR1H3	186.457	-0.284191	0.619534	-0.458717	0.646438	0.85826
MYO1F	22.5361	0.456916	0.997861	0.457895	0.647028	0.858483
SMIM7	17.0157	-0.520402	1.13843	-0.457123	0.647583	0.858659
CXCR4	22.0305	0.505717	1.10865	0.456157	0.648277	0.85902
LPXN	52.9364	0.34351	0.755754	0.454526	0.64945	0.860014
BCAT1	22.0235	-0.460494	1.02262	-0.450308	0.652488	0.860479
BNIP3L	24.6271	-0.45132	1.00187	-0.450476	0.652367	0.860479
BSG	227.203	-0.264113	0.585419	-0.451152	0.65188	0.860479
LONP1	27.0696	-0.428499	0.95196	-0.450123	0.652622	0.860479
M6PR	87.7637	-0.302745	0.67051	-0.451514	0.651619	0.860479
SLC7A7	50.7391	0.355234	0.784611	0.452752	0.650727	0.860479
SYPL1	19.5004	-0.482841	1.07315	-0.449928	0.652763	0.860479
BZW1	26.0323	-0.455358	1.01382	-0.44915	0.653323	0.860661
ADPGK	20.676	0.460383	1.04641	0.439965	0.659963	0.861384
AMZ2	19.4162	-0.475405	1.07356	-0.44283	0.657889	0.861384
CCT4	29.5122	-0.409527	0.918314	-0.445955	0.65563	0.861384
CDC123	24.5082	-0.437179	0.989491	-0.441822	0.658618	0.861384
COL6A1	49.101	0.348245	0.795222	0.437922	0.661443	0.861384
CSDE1	36.9588	-0.377538	0.850871	-0.443708	0.657254	0.861384
GMPPA	15.8453	0.513131	1.14688	0.447416	0.654575	0.861384
PHGDH	15.9296	0.5021	1.13995	0.440459	0.659605	0.861384
RNF126	16.8789	0.491819	1.11507	0.441064	0.659167	0.861384
SELENOS	29.5122	-0.409527	0.918314	-0.445955	0.65563	0.861384
SEPTIN2	29.4279	-0.404483	0.920463	-0.439435	0.660347	0.861384
SIGLEC15	22.1537	-0.467751	1.06733	-0.438243	0.66121	0.861384
SRSF3	20.6566	-0.462204	1.04947	-0.440418	0.659635	0.861384
SRXN1	35.3402	0.381449	0.853887	0.446721	0.655077	0.861384
TM2D1	16.8931	-0.503575	1.13588	-0.443335	0.657523	0.861384
TMEM51	22.5324	0.45277	1.03408	0.43785	0.661495	0.861384
UBE2I	31.9548	-0.393568	0.896194	-0.439155	0.660549	0.861384
WBP2	67.9761	0.31417	0.711543	0.441534	0.658827	0.861384
ANP32B	31.8705	-0.388875	0.894407	-0.434785	0.663719	0.861399
IVNS1ABP	19.811	0.458186	1.04969	0.436494	0.662478	0.861399
LY86	34.3514	-0.379513	0.871762	-0.435341	0.663315	0.861399
MAPKAP1	17.9124	0.472881	1.08876	0.434331	0.664048	0.861399
PIGY	16.8088	-0.495057	1.13694	-0.435431	0.66325	0.861399
STARD7	25.6223	-0.4199	0.965917	-0.434716	0.663768	0.861399
MRPL24	18.0493	-0.478523	1.10707	-0.432243	0.665565	0.862447
NAGA	17.9546	0.468017	1.08896	0.429784	0.667353	0.862447
PSMB7	50.3202	-0.331784	0.773144	-0.429137	0.667824	0.862447
SARAF	120.451	-0.27429	0.636415	-0.430993	0.666474	0.862447
SLC38A6	28.1912	-0.408717	0.946932	-0.431622	0.666016	0.862447
STAT1	21.8359	0.434101	1.01007	0.429774	0.66736	0.862447
YWHAQ	60.1672	-0.315652	0.735341	-0.429259	0.667734	0.862447
DCTPP1	21.7745	-0.437397	1.02702	-0.42589	0.670188	0.864403
ENSG00000284930	21.3302	0.484385	1.13665	0.426149	0.669999	0.864403
ACO2	31.8321	-0.384673	0.910292	-0.422582	0.6726	0.864996
ADAM8	25.4958	-0.411235	0.970608	-0.423688	0.671794	0.864996
ENSG00000250644	25.5839	-0.414529	0.981394	-0.422388	0.672742	0.864996
GOT2	18.9881	0.451327	1.06863	0.422343	0.672774	0.864996
PSMD3	31.7079	0.374898	0.885072	0.42358	0.671872	0.864996
UBE2D3	52.6364	-0.321565	0.762982	-0.421458	0.673421	0.865279
GLIPR1	16.6824	-0.482157	1.14884	-0.41969	0.674712	0.866391
SHARPIN	21.6902	-0.430666	1.02795	-0.418956	0.675248	0.866533
LMAN2	50.1095	-0.324102	0.778459	-0.416338	0.677163	0.868442
CSK	28.8601	0.380258	0.915138	0.41552	0.677761	0.868662
NAGLU	17.8845	-0.458492	1.10913	-0.413379	0.679329	0.869575
PTP4A2	22.8885	-0.418122	1.01107	-0.413543	0.679209	0.869575
RPN2	41.4225	-0.338919	0.822048	-0.412286	0.68013	0.870053
APH1A	36.5028	-0.351722	0.855243	-0.411254	0.680887	0.870298
LAP3	48.7848	-0.322584	0.785702	-0.410568	0.681389	0.870298
TUBB2A	16.6019	-0.469217	1.14367	-0.410274	0.681605	0.870298
ACTR1A	22.8501	-0.411964	1.01185	-0.407141	0.683905	0.871781
DAZAP2	64.6274	0.294663	0.724451	0.40674	0.684199	0.871781
IMP3	26.5294	-0.387805	0.954346	-0.406356	0.684481	0.871781
PIK3AP1	21.9586	0.417733	1.02454	0.407727	0.683474	0.871781
ARHGAP30	16.5176	-0.460502	1.14347	-0.402725	0.687151	0.872153
BHLHE40	27.042	0.374671	0.936153	0.400224	0.688991	0.872153
CD44	163.851	-0.254098	0.636918	-0.39895	0.68993	0.872153
FIBP	22.7659	-0.405496	1.0092	-0.4018	0.687831	0.872153
IFNGR1	41.2999	-0.332027	0.820373	-0.404727	0.685678	0.872153
MFSD10	43.9381	0.318883	0.797587	0.39981	0.689297	0.872153
NONO	41.9553	0.322898	0.808815	0.399224	0.689728	0.872153
PSMF1	16.263	0.451955	1.1314	0.399464	0.689551	0.872153
PTPA	19.195	0.423129	1.06053	0.398978	0.689909	0.872153
SAMM50	16.5176	-0.460502	1.14347	-0.402725	0.687151	0.872153
SLC15A3	97.9301	0.260802	0.651472	0.400327	0.688915	0.872153
TMED2	48.62	-0.315193	0.781903	-0.40311	0.686868	0.872153
TXNDC12	22.7621	-0.408395	1.02513	-0.398384	0.690347	0.872153
LY6E	60.6988	-0.291227	0.734025	-0.396754	0.691549	0.872587
NARS1	31.0498	0.354024	0.891322	0.39719	0.691227	0.872587
PUF60	24.1521	0.384676	0.973428	0.395177	0.692712	0.873513
SDHAF2	25.1856	0.375345	0.959503	0.391187	0.695659	0.876685
PDCD6	28.8034	-0.361719	0.92662	-0.390363	0.696268	0.876909
EMC3	26.3225	-0.371255	0.95552	-0.388537	0.697619	0.878067
FDFT1	18.0426	0.46274	1.19576	0.386984	0.698768	0.878426
GNL3	21.3568	-0.400212	1.0337	-0.387163	0.698635	0.878426
SFT2D1	30.0055	-0.352927	0.914065	-0.386108	0.699417	0.878699
C1QC	180.654	0.230585	0.60549	0.380823	0.703335	0.882185
DNAJA1	32.36	-0.338919	0.890462	-0.38061	0.703493	0.882185
OCIAD1	24.9977	-0.370792	0.973444	-0.380907	0.703272	0.882185
PDCD10	18.7916	-0.410941	1.08538	-0.378614	0.704975	0.883499
AGTRAP	34.7604	-0.327251	0.867002	-0.377451	0.705838	0.884036
APOC2	387.567	0.243888	0.651799	0.374176	0.708273	0.885451
BEX4	29.8369	-0.34288	0.9138	-0.375224	0.707494	0.885451
TMEM43	20.3512	0.392013	1.0471	0.374381	0.708121	0.885451
PRXL2B	22.38	0.378551	1.01633	0.372469	0.709543	0.886493
CMTM6	44.3967	-0.297844	0.803666	-0.370607	0.71093	0.887329
LHFPL2	18.4527	0.399417	1.07967	0.369942	0.711426	0.887329
YWHAG	17.4669	-0.41333	1.11767	-0.369815	0.711521	0.887329
CDK2AP2	30.4339	0.329336	0.897942	0.366767	0.713793	0.888362
CERS2	18.537	0.390144	1.07522	0.36285	0.716717	0.888362
DNTTIP1	18.6652	-0.399213	1.09512	-0.364538	0.715456	0.888362
IFRD2	16.5541	0.408646	1.12365	0.363676	0.7161	0.888362
PPA1	29.7105	-0.335292	0.919619	-0.364599	0.715411	0.888362
PPM1G	16.1843	-0.420616	1.15187	-0.365161	0.714991	0.888362
RNASE6	47.0463	0.310341	0.843516	0.367913	0.712938	0.888362
TMEM30A	19.4862	0.386677	1.05515	0.366467	0.714016	0.888362
TSG101	22.3483	-0.369726	1.01528	-0.36416	0.715738	0.888362
UCHL3	30.9126	-0.32784	0.90221	-0.363374	0.716326	0.888362
IDH1	44.4043	-0.29545	0.821452	-0.359668	0.719095	0.889711
PPP1CC	23.5361	0.353757	0.984288	0.359404	0.719293	0.889711
RBM42	21.0657	-0.372613	1.03789	-0.359009	0.719588	0.889711
ST6GALNAC6	18.5791	0.385528	1.07549	0.358469	0.719993	0.889711
VMP1	16.1422	-0.416124	1.1547	-0.360373	0.718569	0.889711
ENSG00000280071	18.5847	-0.387499	1.09148	-0.355021	0.722574	0.890197
MGAT1	118.765	-0.225269	0.633434	-0.355632	0.722116	0.890197
NDFIP1	23.5082	-0.354791	0.998563	-0.355302	0.722364	0.890197
SEPHS2	49.0328	-0.278226	0.781687	-0.35593	0.721893	0.890197
SNRPA1	16.1	-0.411608	1.15918	-0.355085	0.722526	0.890197
CAPN1	31.9883	-0.313877	0.893499	-0.35129	0.725371	0.892022
CD55	25.473	0.344398	0.978044	0.35213	0.724741	0.892022
NAXE	18.5426	-0.383543	1.09062	-0.351673	0.725083	0.892022
AHCY	22.2256	-0.356634	1.02103	-0.349289	0.726872	0.892758
AP1B1	20.6462	0.362659	1.03987	0.348753	0.727275	0.892758
ELOVL5	42.6603	0.282638	0.81046	0.348737	0.727286	0.892758
ACTR10	17.26	-0.388086	1.12257	-0.345713	0.729559	0.893929
HTATIP2	29.4615	-0.317853	0.919087	-0.345836	0.729466	0.893929
NR1H2	20.9392	-0.362044	1.0471	-0.345758	0.729524	0.893929
AQP9	38.0604	-0.300584	0.882516	-0.340599	0.733405	0.896292
ENSG00000225107	20.8971	-0.358486	1.0522	-0.340701	0.733329	0.896292
KLF6	28.1789	-0.317649	0.933029	-0.340449	0.733519	0.896292
RALA	19.6566	-0.364651	1.07181	-0.340221	0.73369	0.896292
STOML2	19.6566	-0.364651	1.07181	-0.340221	0.73369	0.896292
AKR1B1	46.345	-0.269651	0.806966	-0.334155	0.738263	0.896422
BIN2	19.7774	0.351133	1.05021	0.334346	0.738119	0.896422
COPS6	22.0149	-0.339834	1.02104	-0.332831	0.739262	0.896422
DARS1	18.4162	-0.371623	1.0952	-0.339319	0.734369	0.896422
DDOST	58.2515	-0.249934	0.74097	-0.337307	0.735886	0.896422
EDEM2	15.8931	-0.384202	1.15878	-0.331556	0.740224	0.896422
LSM10	17.1336	-0.375316	1.12609	-0.333291	0.738914	0.896422
NIPSNAP2	23.8273	0.32451	0.979467	0.331313	0.740408	0.896422
PCNP	15.8118	0.38019	1.14704	0.331453	0.740302	0.896422
POLD2	15.8931	-0.384202	1.15878	-0.331556	0.740224	0.896422
PSMA6	83.7226	-0.237797	0.702109	-0.33869	0.734843	0.896422
PSMD11	17.1336	-0.375316	1.12609	-0.333291	0.738914	0.896422
SDSL	15.9352	-0.388786	1.15807	-0.33572	0.737082	0.896422
SNX6	19.6604	-0.361036	1.07397	-0.336168	0.736744	0.896422
TDRD3	20.8587	-0.351593	1.04219	-0.337358	0.735847	0.896422
CMTM7	17.8367	0.359295	1.09184	0.329073	0.7421	0.896862
DEF8	20.8531	0.337407	1.02894	0.327916	0.742975	0.896862
PDXK	21.8445	0.332722	1.01125	0.32902	0.742141	0.896862
TPM3	226.443	0.188334	0.571761	0.329393	0.741859	0.896862
UXS1	16.8453	0.36661	1.11657	0.328335	0.742659	0.896862
COPG1	52.2534	0.246065	0.761196	0.323261	0.746497	0.897592
CUTA	21.9344	-0.32986	1.02706	-0.32117	0.748081	0.897592
EIF3D	45.9657	-0.25441	0.793071	-0.320791	0.748369	0.897592
FBXW5	55.6058	-0.242917	0.753866	-0.322229	0.747279	0.897592
HERPUD1	42.4934	-0.266114	0.815031	-0.326507	0.74404	0.897592
ILF2	37.5661	-0.271876	0.847745	-0.320704	0.748434	0.897592
MRPL3	19.4919	-0.345898	1.06813	-0.323835	0.746063	0.897592
NPL	37.6542	-0.274386	0.849522	-0.322989	0.746703	0.897592
NUDC	26.7698	-0.308986	0.956564	-0.323016	0.746683	0.897592
SLBP	15.8961	0.369486	1.14266	0.323355	0.746427	0.897592
UGP2	25.5715	-0.314231	0.966491	-0.325125	0.745086	0.897592
PSMC6	19.4497	-0.3421	1.06947	-0.319879	0.74906	0.897812
CYB561A3	28.1443	-0.310634	0.975026	-0.318591	0.750037	0.898454
BZW1P2	15.7667	-0.370338	1.17035	-0.316434	0.751673	0.899884
C7orf50	25.491	-0.30568	0.968309	-0.315684	0.752242	0.900036
CCND1	26.6472	-0.298037	0.949686	-0.313826	0.753653	0.901193
CMPK1	18.1671	-0.343463	1.09791	-0.312833	0.754407	0.901565
PRG2	16.965	-0.357991	1.15061	-0.311131	0.755701	0.902581
RNF187	16.9267	-0.349379	1.12936	-0.309359	0.757048	0.903497
TAF10	21.7659	-0.316187	1.02341	-0.308954	0.757356	0.903497
APP	43.3584	-0.248637	0.807057	-0.308078	0.758023	0.903632
PDIA4	29.0017	-0.287132	0.933344	-0.307638	0.758358	0.903632
MAP7D1	25.1099	0.293394	0.96092	0.305326	0.760118	0.903873
PPP1CB	16.8845	-0.345026	1.12992	-0.305355	0.760096	0.903873
SLC66A3	16.8845	-0.345026	1.12992	-0.305355	0.760096	0.903873
SUMF2	20.5254	-0.319398	1.04708	-0.305038	0.760337	0.903873
MAFF	18.0015	0.334833	1.10047	0.304264	0.760927	0.904045
TMEM9B	26.5246	-0.286975	0.956621	-0.299988	0.764186	0.907388
TERF2IP	18.0407	-0.331201	1.10865	-0.298744	0.765136	0.907985
ATP6V0D2	23.1693	0.294855	0.990602	0.297653	0.765968	0.908443
CD40	16.8002	-0.336277	1.13538	-0.296179	0.767093	0.908717
NMRK2	24.0399	-0.292285	0.985825	-0.296488	0.766858	0.908717
CTBP1	34.4081	0.252862	0.864345	0.292548	0.769868	0.910026
DCTD	19.1585	-0.311409	1.07451	-0.289814	0.771959	0.910026
DOK1	18.0023	-0.322995	1.10647	-0.291915	0.770352	0.910026
ECHS1	64.537	-0.212618	0.72602	-0.292855	0.769633	0.910026
HDLBP	22.7994	-0.293867	1.00546	-0.292272	0.770079	0.910026
MRPS35	19.1585	-0.311409	1.07451	-0.289814	0.771959	0.910026
RAB1B	75.1685	-0.20344	0.70369	-0.289104	0.772502	0.910026
RAB32	22.7573	-0.290572	1.00585	-0.288881	0.772672	0.910026
SIL1	22.7573	-0.290572	1.00585	-0.288881	0.772672	0.910026
SRM	53.737	-0.219686	0.757245	-0.290113	0.77173	0.910026
CORO1B	75.3238	0.236501	0.821414	0.28792	0.773408	0.910366
GRK6	23.2076	0.287325	1.00233	0.286656	0.774376	0.910451
KPNA2	20.2372	0.299701	1.0444	0.286959	0.774143	0.910451
TSPAN17	17.9181	-0.314723	1.10335	-0.285243	0.775458	0.91067
WARS1	213.106	-0.166333	0.582773	-0.285416	0.775325	0.91067
FUCA1	20.3606	-0.301278	1.06037	-0.284125	0.776314	0.91115
SMIM29	16.2294	0.321002	1.13472	0.282891	0.777261	0.911735
CSF1R	44.7781	0.224014	0.79377	0.282215	0.777779	0.911817
POLR2E	37.6313	0.235583	0.838119	0.281086	0.778645	0.912306
MPV17	55.1519	0.207206	0.749651	0.276404	0.782238	0.915988
SCP2	36.9032	-0.233847	0.84969	-0.275215	0.783151	0.91653
MYD88	34.5028	-0.238092	0.867593	-0.274428	0.783756	0.916579
PLIN3	49.8892	-0.211899	0.773389	-0.273988	0.784094	0.916579
OAT	23.7908	-0.270436	0.989229	-0.273381	0.78456	0.916597
NECAP2	20.1921	-0.286475	1.05237	-0.272219	0.785454	0.917114
ALAS1	41.9303	0.217229	0.810927	0.267877	0.788794	0.919074
GLOD4	20.1499	-0.282766	1.05307	-0.268516	0.788302	0.919074
IFITM2	42.8029	0.226586	0.846455	0.267688	0.788939	0.919074
NRIP3	17.3013	0.300592	1.1224	0.267811	0.788845	0.919074
ITGB5	18.9516	-0.287949	1.08053	-0.266489	0.789863	0.919543
PILRA	90.9468	0.191263	0.719059	0.26599	0.790247	0.919543
EFHD2	99.1031	-0.172869	0.652375	-0.264984	0.791022	0.91969
KDELR2	33.178	-0.23255	0.879105	-0.26453	0.791372	0.91969
VCP	46.164	-0.209151	0.79204	-0.264066	0.791729	0.91969
TMEM259	30.6915	0.236124	0.896273	0.263451	0.792203	0.919715
ITGAM	38.8259	0.22076	0.845788	0.261011	0.794084	0.921373
ATIC	18.8673	-0.280046	1.07994	-0.259316	0.795391	0.921493
CANX	25.9805	-0.246782	0.958075	-0.257581	0.79673	0.921493
CEBPB	105.003	-0.172888	0.678425	-0.254838	0.798848	0.921493
GUSB	134.158	0.158916	0.614817	0.258476	0.796039	0.921493
PLA2G15	31.8093	0.228023	0.890765	0.255986	0.797962	0.921493
PLEKHB2	30.7393	-0.232621	0.904199	-0.257268	0.796972	0.921493
SF3B2	18.8252	-0.276081	1.08144	-0.25529	0.798499	0.921493
SNRPA	17.4699	0.281296	1.10174	0.255319	0.798477	0.921493
TFG	24.6166	0.246992	0.970805	0.25442	0.799171	0.921493
TPGS2	34.6368	-0.241854	0.938916	-0.257589	0.796724	0.921493
YARS1	18.5034	0.27423	1.07777	0.254441	0.799155	0.921493
FASTK	17.6269	-0.28116	1.11027	-0.253235	0.800086	0.922026
ITGB1	40.0844	-0.208397	0.826084	-0.252271	0.800831	0.922362
NCL	55.3443	-0.188897	0.751052	-0.25151	0.80142	0.922517
GALNS	31.8936	0.222673	0.896801	0.248297	0.803904	0.923809
MDH2	46.003	-0.199913	0.802474	-0.249121	0.803267	0.923809
PPP4C	47.0712	-0.196001	0.789229	-0.248345	0.803867	0.923809
BSCL2	17.5426	-0.272676	1.11121	-0.245386	0.806158	0.924749
CYRIB	28.7892	0.227599	0.923748	0.246386	0.805383	0.924749
HAMP	19.491	0.267549	1.0886	0.245774	0.805858	0.924749
RNF149	21.0992	-0.253445	1.03493	-0.244891	0.806541	0.924749
CDKN1A	235.01	0.14517	0.595571	0.243749	0.807425	0.925143
GET3	30.9406	0.217067	0.89365	0.242899	0.808084	0.925143
STARD3	16.3443	-0.277866	1.14497	-0.242685	0.808249	0.925143
MIR3064	21.6845	0.244947	1.01592	0.24111	0.80947	0.925498
SF1	21.6845	0.244947	1.01592	0.24111	0.80947	0.925498
COPS7A	22.7602	0.237109	0.996653	0.237905	0.811955	0.927358
PHB2	31.6464	-0.212359	0.892878	-0.237836	0.812008	0.927358
EIF5	21.0149	-0.246271	1.04125	-0.236515	0.813033	0.927846
SRSF5	48.6259	0.183089	0.775442	0.236109	0.813348	0.927846
TUBG1	16.26	-0.268728	1.14482	-0.234733	0.814416	0.928544
TRAM1	32.7604	-0.207184	0.885375	-0.234007	0.81498	0.928666
ADCY3	16.647	0.264013	1.13526	0.232557	0.816106	0.929428
OVCA2	19.7439	0.241864	1.0515	0.230018	0.818077	0.930112
SLC1A4	30.0756	0.208129	0.904699	0.230053	0.818051	0.930112
ZNF511	16.2178	-0.26414	1.14704	-0.230279	0.817875	0.930112
VASP	23.2889	-0.22879	1.00195	-0.228346	0.819377	0.931069
ST14	34.9923	-0.19596	0.868329	-0.225674	0.821455	0.932549
TMCO1	16.1757	-0.25953	1.15095	-0.225492	0.821596	0.932549
ACP2	61.9097	-0.168676	0.752718	-0.224089	0.822688	0.932747
PLEKHO1	78.6517	-0.171244	0.763329	-0.224339	0.822494	0.932747
COL6A2	72.6023	-0.163891	0.747877	-0.219142	0.82654	0.934336
CYTH4	23.2084	-0.219146	0.998289	-0.219522	0.826243	0.934336
HNRNPU	18.4919	-0.239872	1.08897	-0.220273	0.825658	0.934336
LAMP2	32.5535	-0.193337	0.884125	-0.218677	0.826902	0.934336
PNRC1	52.4037	-0.16793	0.762797	-0.220151	0.825754	0.934336
SIGMAR1	17.8032	0.238137	1.09417	0.217641	0.827709	0.934336
SNRPB	59.3905	-0.162858	0.741081	-0.219758	0.82606	0.934336
TRAP1	20.9038	0.225478	1.03635	0.217569	0.827765	0.934336
GLMP	44.8288	0.171018	0.794707	0.215196	0.829614	0.935904
BLOC1S2	17.2514	-0.238113	1.11739	-0.213097	0.831251	0.937017
GPR137B	30.2825	0.191574	0.900463	0.21275	0.831522	0.937017
CLCN7	26.1521	0.201131	0.952534	0.211153	0.832768	0.937598
NFKBIA	84.7379	-0.143444	0.680126	-0.210908	0.832959	0.937598
MAT2A	45.2062	-0.165753	0.797029	-0.207964	0.835257	0.938108
MTCH1	54.5129	-0.157022	0.75351	-0.208388	0.834926	0.938108
SLC66A2	15.8204	0.238719	1.14637	0.208238	0.835043	0.938108
TDP2	21.9258	-0.213143	1.02041	-0.20888	0.834542	0.938108
CYB5R3	45.4244	-0.172255	0.838053	-0.205542	0.837149	0.939195
MTHFD2	23.0399	-0.205965	1.00164	-0.205628	0.837082	0.939195
FSCN1	28.3034	0.191408	0.943239	0.202926	0.839193	0.939415
FXYD5	204.841	-0.118943	0.582201	-0.204299	0.83812	0.939415
PFKP	18.9172	0.219834	1.0821	0.203155	0.839014	0.939415
UNC93B1	57.561	0.151919	0.747189	0.203321	0.838884	0.939415
FKBP8	106.866	0.13071	0.652211	0.200411	0.84116	0.940582
PLOD1	18.3271	-0.21931	1.09295	-0.200659	0.840966	0.940582
AP2A1	17.9718	0.219595	1.10485	0.198756	0.842453	0.941511
COPB1	15.9267	-0.226659	1.15363	-0.196474	0.844239	0.942471
MRPL18	18.2849	-0.21518	1.09205	-0.197042	0.843794	0.942471
CLIP4	17.0828	-0.220557	1.13408	-0.194481	0.8458	0.943695
OAS1	18.2428	-0.211045	1.09245	-0.193186	0.846813	0.943791
UBE2F	18.0139	0.21494	1.11153	0.193372	0.846667	0.943791
OPN3	15.8845	-0.22194	1.15694	-0.191834	0.847872	0.944453
ZNF622	20.559	-0.199009	1.0431	-0.190787	0.848693	0.94485
HLA-DRB4	19.0858	0.202451	1.06554	0.189998	0.849311	0.945021
EIF3B	18.2007	-0.206898	1.09414	-0.189096	0.850018	0.94529
PSMD13	34.4521	-0.163104	0.868833	-0.187728	0.85109	0.945966
CS	21.7189	-0.192286	1.03213	-0.1863	0.85221	0.946693
KDELR1	89.8289	-0.123621	0.669	-0.184785	0.853398	0.947495
GLUD1	19.3185	-0.194826	1.07029	-0.182032	0.855558	0.949375
FAM107B	18.1164	-0.198551	1.10168	-0.180225	0.856976	0.95043
CREB3	17.103	0.198838	1.11218	0.178782	0.858109	0.951168
BCKDHA	23.3848	0.175549	0.987563	0.17776	0.858912	0.95154
CD74	1991.48	-0.0936671	0.529523	-0.17689	0.859595	0.951778
TANK	16.9181	-0.198238	1.12537	-0.176153	0.860173	0.9519
UBE2L3	19.2342	-0.186937	1.06964	-0.174766	0.861264	0.952589
GOLGA7	19.1921	-0.182979	1.07113	-0.170828	0.864359	0.955492
SHKBP1	23.8244	-0.16779	0.98632	-0.170117	0.864918	0.955591
SH3BP5	29.747	0.153768	0.911825	0.168638	0.866081	0.956357
DLD	16.8376	-0.184604	1.14393	-0.161377	0.871796	0.958762
DNASE2	16.1959	0.186597	1.13906	0.163817	0.869875	0.958762
GSTM4	34.337	-0.151213	0.934693	-0.161778	0.87148	0.958762
HAVCR2	37.5948	-0.138636	0.842433	-0.164566	0.869286	0.958762
LPL	148.973	-0.10401	0.645703	-0.16108	0.872031	0.958762
SELENOF	69.68	-0.115157	0.707803	-0.162696	0.870758	0.958762
TBXAS1	30.6464	-0.146095	0.90154	-0.162051	0.871266	0.958762
TMEM147	57.1154	-0.121469	0.748385	-0.162309	0.871063	0.958762
ADISSP	30.9913	0.140244	0.895457	0.156617	0.875547	0.958999
HAX1	19.377	0.167869	1.06014	0.158346	0.874184	0.958999
MAD2L2	16.7954	-0.180041	1.13852	-0.158136	0.874349	0.958999
MRPL38	16.238	0.181556	1.14187	0.158998	0.873671	0.958999
SLC26A11	33.1005	0.138301	0.882564	0.156703	0.875479	0.958999
TCP1	32.8783	-0.13849	0.881114	-0.157176	0.875106	0.958999
TNFSF14	16.83	-0.193076	1.20901	-0.159698	0.873119	0.958999
NCBP2	17.2678	0.174445	1.12051	0.155684	0.876282	0.959289
ATP5MC1	36.2701	-0.130119	0.851885	-0.152742	0.878601	0.96131
NCOA4	32.8399	-0.134073	0.885469	-0.151415	0.879648	0.961938
ALG5	16.669	-0.166379	1.13125	-0.147076	0.883072	0.962407
BIN1	17.352	0.165006	1.10897	0.148792	0.881718	0.962407
CCND3	31.0756	0.134895	0.898781	0.150086	0.880697	0.962407
FAM174C	39.5892	0.121548	0.828336	0.146738	0.883339	0.962407
KCNAB2	65.0459	0.105096	0.716532	0.146674	0.88339	0.962407
SLAMF8	35.2865	0.127706	0.86157	0.148225	0.882165	0.962407
TNIP1	25.8877	-0.144369	0.966423	-0.149385	0.88125	0.962407
EPHX1	21.6126	0.151009	1.03476	0.145936	0.883972	0.962527
ARID5A	23.5332	-0.141857	0.990502	-0.143217	0.886119	0.962599
DAP3	16.6269	-0.161815	1.1319	-0.142959	0.886322	0.962599
RAB8A	35.3707	0.122999	0.857227	0.143485	0.885907	0.962599
RNF13	33.8275	-0.124815	0.873719	-0.142855	0.886405	0.962599
TXN2	37.5221	0.120037	0.840038	0.142894	0.886374	0.962599
ATP6V0D1	173.159	-0.0869505	0.621796	-0.139838	0.888788	0.962686
CALU	35.4129	0.120656	0.855858	0.140977	0.887888	0.962686
IL4I1	47.5437	0.133837	0.947835	0.141203	0.88771	0.962686
MGLL	85.1	-0.094248	0.674367	-0.139758	0.888851	0.962686
RNPS1	19.4996	0.150781	1.07574	0.140165	0.88853	0.962686
TMCO3	24.651	-0.135527	0.979513	-0.138362	0.889955	0.962855
TOMM20	16.5847	-0.157238	1.13409	-0.138646	0.88973	0.962855
ST6GALNAC4	20.6175	0.142863	1.03805	0.137627	0.890535	0.962971
CHMP1A	23.4489	-0.135278	0.992145	-0.136349	0.891546	0.96304
ZFAND6	23.4489	-0.135278	0.992145	-0.136349	0.891546	0.96304
MAT2B	21.1327	-0.138575	1.03275	-0.13418	0.89326	0.964048
RAD23A	30.2068	0.120853	0.902102	0.133969	0.893427	0.964048
NINJ1	45.1095	-0.108735	0.827161	-0.131456	0.895415	0.965169
SLC29A1	18.8166	-0.142704	1.08202	-0.131886	0.895074	0.965169
RNF130	128.011	-0.0815836	0.629521	-0.129596	0.896886	0.966242
SLC1A5	33.476	0.113591	0.884753	0.128387	0.897843	0.966761
NRBP1	68.7289	0.0880365	0.707472	0.124438	0.900968	0.967055
RTF2	37.7712	0.104914	0.837801	0.125226	0.900345	0.967055
RTN3	47.2685	-0.0983008	0.787897	-0.124763	0.900711	0.967055
STXBP2	64.4299	0.0903489	0.71876	0.125701	0.899969	0.967055
TOLLIP	16.5292	0.141133	1.13231	0.124641	0.900808	0.967055
UBE2D2	22.2084	-0.128182	1.01153	-0.126722	0.899161	0.967055
GPI	36.7376	0.103659	0.84551	0.122599	0.902425	0.968108
THEMIS2	26.0726	0.116135	0.959238	0.12107	0.903635	0.968895
PICALM	18.6768	0.128771	1.07664	0.119605	0.904796	0.969629
GLUL	27.1024	0.114948	0.986229	0.116553	0.907214	0.971708
SYNGR2	121.816	-0.0723245	0.626906	-0.115367	0.908154	0.972203
BAX	36.864	0.0969179	0.845502	0.114628	0.90874	0.972319
SPNS1	39.0538	0.0915284	0.829111	0.110393	0.912097	0.974919
TNIP2	24.0476	0.109749	0.994531	0.110353	0.91213	0.974919
HIGD1A	18.6097	-0.117937	1.08185	-0.109014	0.913191	0.975542
SELPLG	17.4956	-0.120894	1.12178	-0.107771	0.914178	0.976083
CD300C	22.0265	0.105858	1.01069	0.104739	0.916583	0.977624
TIMM23	22.0265	0.105858	1.01069	0.104739	0.916583	0.977624
ARL6IP1	73.8899	-0.0693406	0.695554	-0.0996912	0.920589	0.977992
CEBPD	31.6963	0.0882838	0.89102	0.0990817	0.921073	0.977992
ERO1A	19.6394	-0.107296	1.08541	-0.0988526	0.921255	0.977992
GALM	27.4011	0.0964438	0.938076	0.10281	0.918114	0.977992
MAP2K3	77.2779	-0.0691622	0.689756	-0.100271	0.92013	0.977992
SKIC8	16.7361	0.111378	1.12321	0.099161	0.92101	0.977992
SUMF1	17.8118	0.109225	1.09832	0.0994478	0.920783	0.977992
TMEM115	16.7361	0.111378	1.12321	0.099161	0.92101	0.977992
TNFRSF14	26.3676	0.0943362	0.948672	0.0994403	0.920789	0.977992
CYB5R1	19.6432	-0.103415	1.05971	-0.0975879	0.92226	0.978548
SNRPN	17.3692	-0.107593	1.11238	-0.096723	0.922946	0.978766
RAB10	34.3208	-0.0828656	0.866672	-0.0956135	0.923828	0.97919
PFDN1	18.8837	0.10262	1.08103	0.0949283	0.924372	0.979256
AHCYL1	24.3005	0.0895338	0.974783	0.09185	0.926817	0.980825
SAMHD1	24.3005	0.0895338	0.974783	0.09185	0.926817	0.980825
GRB2	38.2693	0.0751523	0.83638	0.0898543	0.928403	0.981993
SGK1	72.5538	-0.0655914	0.737624	-0.0889226	0.929143	0.982265
RBMS1	23.2669	0.0867919	0.990834	0.0875948	0.930199	0.98287
GNAI2	187.007	0.0526486	0.60758	0.0866528	0.930947	0.98315
GOLPH3	15.7868	0.0985238	1.15009	0.0856661	0.931732	0.983468
ARF3	18.3606	-0.0884922	1.0881	-0.0813272	0.935182	0.984539
CD82	48.6997	-0.0639913	0.810926	-0.0789114	0.937103	0.984539
MRPL15	18.3606	-0.0884922	1.0881	-0.0813272	0.935182	0.984539
RALB	37.5479	-0.0696857	0.849985	-0.0819846	0.934659	0.984539
RPS6KB2	16.0866	-0.0908643	1.14758	-0.0791789	0.93689	0.984539
TCF25	22.2755	0.0801632	1.00714	0.0795946	0.93656	0.984539
TMC6	22.8665	-0.0817271	0.999734	-0.0817488	0.934846	0.984539
TXNRD1	26.2583	-0.0774683	0.952689	-0.0813154	0.935191	0.984539
UPP1	25.0946	-0.0803888	1.00103	-0.080306	0.935994	0.984539
SPG21	78.3614	0.0537521	0.689389	0.0779706	0.937851	0.984817
CARD19	18.0187	0.081849	1.09191	0.0749593	0.940247	0.986563
RTCB	21.242	0.0766849	1.02711	0.0746608	0.940485	0.986563
JUND	16.943	0.0822751	1.12479	0.0731474	0.941689	0.987317
PARVG	18.0608	0.0774205	1.09066	0.070985	0.94341	0.988103
RPS6KA1	21.2841	0.0729058	1.02469	0.0711494	0.943279	0.988103
CD276	90.0176	-0.0463979	0.67819	-0.0684143	0.945456	0.989227
STT3A	20.2544	0.0730059	1.06206	0.0687402	0.945196	0.989227
CARS2	24.9757	-0.0652402	0.970876	-0.0671973	0.946425	0.989731
ABI1	16.078	0.0578359	1.14219	0.0506361	0.959615	0.990343
ADSS2	16.1202	0.0529144	1.14222	0.0463259	0.96305	0.990343
ANPEP	28.2871	-0.0555038	0.968207	-0.0573264	0.954285	0.990343
AP2M1	83.7656	-0.0309846	0.67827	-0.0456818	0.963564	0.990343
ARL2	28.3254	-0.0605605	0.932132	-0.0649699	0.948198	0.990343
ATP6V1B2	198.754	-0.0304271	0.594048	-0.0512199	0.95915	0.990343
BABAM2	81.2751	0.0355547	0.709564	0.0501079	0.960036	0.990343
C5AR1	108.366	-0.0316849	0.642603	-0.0493071	0.960675	0.990343
CALM3	330.215	-0.0284421	0.594989	-0.0478026	0.961874	0.990343
CTNNA1	26.95	0.0458349	0.94052	0.0487336	0.961132	0.990343
CXXC5	28.9711	0.0535021	0.924512	0.0578706	0.953852	0.990343
DNM2	23.6845	0.0489792	0.985934	0.049678	0.960379	0.990343
FAM89B	121.922	0.0422514	0.642879	0.0657222	0.947599	0.990343
GPS1	19.3434	0.0519864	1.06246	0.0489304	0.960975	0.990343
HNRNPL	20.2592	-0.0483855	1.04579	-0.046267	0.963097	0.990343
IL18	16.9095	-0.0531258	1.12591	-0.0471848	0.962366	0.990343
KYNU	18.0694	-0.0541153	1.09525	-0.049409	0.960593	0.990343
LMF2	17.078	-0.0713808	1.12013	-0.0637255	0.949189	0.990343
MAGED2	17.0359	-0.0668358	1.11922	-0.0597162	0.952382	0.990343
MICAL1	24.7181	0.0532509	0.972667	0.0547473	0.95634	0.990343
MTMR14	21.5418	-0.0642164	1.02235	-0.0628128	0.949916	0.990343
NIBAN2	24.7565	0.0467824	0.975022	0.0479808	0.961732	0.990343
NTAN1	23.6845	0.0489792	0.985934	0.049678	0.960379	0.990343
PLIN2	132.086	0.0344105	0.654792	0.0525519	0.958089	0.990343
PPP1R14B	33.2701	0.053607	0.878607	0.0610137	0.951348	0.990343
PRMT2	17.0359	-0.0668358	1.11922	-0.0597162	0.952382	0.990343
RRAGA	33.3965	0.0462701	0.873179	0.0529904	0.95774	0.990343
SCAMP2	60.4345	0.0441529	0.74093	0.0595912	0.952481	0.990343
SCARB2	16.9095	-0.0531258	1.12591	-0.0471848	0.962366	0.990343
SMPD1	31.2527	0.0490966	0.921807	0.0532613	0.957524	0.990343
SPHK1	39.9657	0.0388762	0.83744	0.0464227	0.962973	0.990343
TADA3	15.9937	0.0677286	1.1476	0.0590174	0.952938	0.990343
TMX2	28.0726	-0.0436819	0.928359	-0.0470528	0.962471	0.990343
XBP1	50.441	-0.0391021	0.769075	-0.0508431	0.959451	0.990343
PCK2	21.377	-0.0459045	1.02803	-0.044653	0.964384	0.990685
ARL8B	28.1061	0.038338	0.927447	0.0413371	0.967027	0.99108
B3GNT2	19.0992	-0.0470621	1.08337	-0.0434404	0.96535	0.99108
DHRS3	22.6472	0.0408472	1.02555	0.0398296	0.968229	0.99108
DIABLO	18.352	0.0419896	1.0845	0.038718	0.969115	0.99108
IMMT	15.7533	-0.0466348	1.15487	-0.040381	0.967789	0.99108
OGFR	20.1749	-0.040639	1.05093	-0.0386695	0.969154	0.99108
SDHD	61.9241	0.0292267	0.731094	0.0399767	0.968112	0.99108
SEC61A1	46.6267	0.0327844	0.786492	0.0416844	0.96675	0.99108
SUN2	20.4575	0.0451606	1.05259	0.0429041	0.965778	0.99108
A2M	69.6111	0.0260667	0.705727	0.036936	0.970536	0.991497
PTTG1IP	53.5416	-0.0281161	0.758308	-0.0370774	0.970423	0.991497
SLC25A39	39.071	-0.0297693	0.83204	-0.0357786	0.971459	0.991941
CINP	24.5581	-0.0302838	0.972928	-0.0311265	0.975169	0.992791
DRAM2	17.3185	0.035382	1.1107	0.0318555	0.974587	0.992791
EVL	75.5691	-0.0216386	0.696603	-0.031063	0.975219	0.992791
HK1	17.9009	-0.0367771	1.10005	-0.0334323	0.97333	0.992791
MSANTD3	16.2007	0.0376981	1.15567	0.0326201	0.973978	0.992791
TOB1	24.9671	0.0306346	0.966812	0.0316862	0.974722	0.992791
SND1	27.1569	0.02809	0.937873	0.0299508	0.976106	0.993102
[truncated: 11,021 more rows]

## Sheet: Fig. 4H
	RE.NIZ.REP3	RE.NIZ.REP4	RE.PZ.REP1
ALG3	29	34	182
AMPD2	3	6	24
ARSA	9	9	42
BCKDK	44	58	217
NUP214	2	3	21
PACS1	6	6	32
PI4K2A	19	20	62
PIGT	35	34	116
PLPBP	13	10	55
PTPN23	5	4	28
QARS1	42	33	94
RAB11B	53	55	138
SEMA6B	4	7	30
TPP1	261	256	747
TUBB4A	2	5	32
ZMIZ1	15	29	140

## Sheet: Fig. 4I
	avg.exp	pct.exp	features.plot	id	avg.exp.scaled
PACS1	1.60101	27.3785	PACS1	Vip_Healthy	-0.866894
ALG3	0.0709874	1.4904	ALG3	Vip_Healthy	-0.8281
BCKDK	0.0957949	1.83748	BCKDK	Vip_Healthy	-1.22867
TPP1	0.195124	4.06288	TPP1	Vip_Healthy	-0.809389
PACS11	1.3478	27.3409	PACS1	L2_3_Cux2_Healthy	-1.66608
ALG31	0.0833282	1.86907	ALG3	L2_3_Cux2_Healthy	-0.61587
BCKDK1	0.113426	2.36569	BCKDK	L2_3_Cux2_Healthy	-0.847036
TPP11	0.192107	4.63205	TPP1	L2_3_Cux2_Healthy	-0.867564
PACS12	1.62689	32.2492	PACS1	Pvalb_Healthy	-0.789633
ALG32	0.0711945	1.64577	ALG3	Pvalb_Healthy	-0.824517
BCKDK2	0.122048	2.82132	BCKDK	Pvalb_Healthy	-0.662608
TPP12	0.224476	5.48589	TPP1	Pvalb_Healthy	-0.251079
PACS13	1.49592	31.1647	PACS1	L4_Rorb_Healthy	-1.18868
ALG33	0.0714297	1.77971	ALG3	L4_Rorb_Healthy	-0.820452
BCKDK3	0.100977	2.4916	BCKDK	L4_Rorb_Healthy	-1.11587
TPP13	0.180628	4.68657	TPP1	L4_Rorb_Healthy	-1.09021
PACS14	1.61289	25.3593	PACS1	Sst_Healthy	-0.831322
ALG34	0.0495158	0.84015	ALG3	Sst_Healthy	-1.20325
BCKDK4	0.10929	1.72452	BCKDK	Sst_Healthy	-0.936016
TPP14	0.178355	3.42693	TPP1	Sst_Healthy	-1.13456
PACS15	1.91168	39.253	PACS1	L5_6_Fezf2_Healthy	0.013545
ALG35	0.0744498	1.9436	ALG3	L5_6_Fezf2_Healthy	-0.768309
BCKDK5	0.146009	3.58232	BCKDK	L5_6_Fezf2_Healthy	-0.157402
TPP15	0.269913	6.97409	TPP1	L5_6_Fezf2_Healthy	0.587327
PACS16	1.52124	26.7097	PACS1	Id2_Healthy	-1.10993
ALG36	0.0584477	1.26734	ALG3	Id2_Healthy	-1.04627
BCKDK6	0.121728	2.55858	BCKDK	Id2_Healthy	-0.669418
TPP16	0.215723	4.73458	TPP1	Id2_Healthy	-0.416156
PACS17	2.15483	39.9716	PACS1	L5_6_Themis_Healthy	0.639383
ALG37	0.0592249	1.56472	ALG3	L5_6_Themis_Healthy	-1.03267
BCKDK7	0.111112	2.7027	BCKDK	L5_6_Themis_Healthy	-0.896777
TPP17	0.171287	4.83642	TPP1	L5_6_Themis_Healthy	-1.273
PACS18	2.15718	32.6395	PACS1	Vip_Epilepsy	0.645193
ALG38	0.21914	3.87177	ALG3	Vip_Epilepsy	1.57195
BCKDK8	0.207429	3.45545	BCKDK	Vip_Epilepsy	1.09086
TPP18	0.333554	5.84929	TPP1	Vip_Epilepsy	1.71256
PACS19	2.52052	43.3947	PACS1	L5_6_Fezf2_Epilepsy	1.49517
ALG39	0.152142	3.54526	ALG3	L5_6_Fezf2_Epilepsy	0.524933
BCKDK9	0.243516	5.58526	BCKDK	L5_6_Fezf2_Epilepsy	1.79499
TPP19	0.244731	5.64468	TPP1	L5_6_Fezf2_Epilepsy	0.126442
PACS110	2.20062	39.5559	PACS1	L2_3_Cux2_Epilepsy	0.751816
ALG310	0.161159	3.8342	ALG3	L2_3_Cux2_Epilepsy	0.66933
BCKDK10	0.148996	3.39008	BCKDK	L2_3_Cux2_Epilepsy	-0.0951679
TPP110	0.248191	5.86232	TPP1	L2_3_Cux2_Epilepsy	0.190318
PACS111	2.61476	43.0401	PACS1	L5_6_Themis_Epilepsy	1.7013
ALG311	0.142669	3.17372	ALG3	L5_6_Themis_Epilepsy	0.371995
BCKDK11	0.179328	3.95323	BCKDK	L5_6_Themis_Epilepsy	0.527828
TPP111	0.265924	6.06904	TPP1	L5_6_Themis_Epilepsy	0.514946
PACS112	2.15641	40.4446	PACS1	Pvalb_Epilepsy	0.643276
ALG312	0.184063	4.1592	ALG3	Pvalb_Epilepsy	1.03117
BCKDK12	0.236932	5.27071	BCKDK	Pvalb_Epilepsy	1.66805
TPP112	0.370693	8.42596	TPP1	Pvalb_Epilepsy	2.34464
PACS113	1.86808	32.4252	PACS1	Sst_Epilepsy	-0.104184
ALG313	0.170291	3.54374	ALG3	Sst_Epilepsy	0.814453
BCKDK13	0.161458	3.18937	BCKDK	Sst_Epilepsy	0.162756
TPP113	0.231427	4.65116	TPP1	Sst_Epilepsy	-0.120816
PACS114	2.19954	39.7244	PACS1	L4_Rorb_Epilepsy	0.749195
ALG314	0.142592	3.33786	ALG3	L4_Rorb_Epilepsy	0.370744
BCKDK14	0.211952	4.92917	BCKDK	L4_Rorb_Epilepsy	1.18026
TPP114	0.243977	5.16204	TPP1	L4_Rorb_Epilepsy	0.112509
PACS115	1.87619	31.3221	PACS1	Id2_Epilepsy	-0.0821461
ALG315	0.233233	4.43954	ALG3	Id2_Epilepsy	1.78486
BCKDK15	0.162501	3.18862	BCKDK	Id2_Epilepsy	0.184216
TPP115	0.258196	4.9301	TPP1	Id2_Epilepsy	0.37404

## Sheet: Fig. 4J
	TLE.SOZ.REP1	TLE.SOZ.REP2	TLE.PZ.REP1	TLE.PZ.REP2
TLE.SOZ.REP1	1	0.540188	0.926514	0.944004
TLE.SOZ.REP2	0.540188	1	0.550005	0.562864
TLE.PZ.REP1	0.926514	0.550005	1	0.979923
TLE.PZ.REP2	0.944004	0.562864	0.979923	1

[truncated: 41 more sheets: Fig. 4K, Fig. 4L, Fig. 4M, Fig. 5A, Fig. 5B, Fig. 5E, Fig. S3A, Fig. S5A, Fig. S5B, Fig. S5C, Fig. S5D, Fig. S6D, Fig. S6E, Fig. S7A, Fig. S7B, Fig. S7E, Fig. S7F, Fig. S8C, Fig. S8D, Fig. S8E …]
